# Supplementary material for: Combined Low-/High-Density Modern and Ancient Genome-Wide Data Document Genomic Admixture History of High-Altitude East Asians
Source: Front Genet. 2021 Feb 11;12:582357. doi: 10.3389/fgene.2021.582357 (PMC7905318; doi:10.3389/fgene.2021.582357)
Supplement: Supplementary file 2 [file Table_1.xlsx]

## Sheet: Table S1
Table S1. The information of 57 reference populations involved in the present study
Population	Continent	Abbreviation	Reference
Nagqu Tibetan	Asia	NQT	this study
Akto Kyrgyz	Asia	AK
Quetta Hazara	Asia	QH
Artux Uyghur	Asia	KU	[1]
Shanxi Han	Asia	SXH
Hotan Uyghur	Asia	AHU
Pearl River Delta Han	Asia	APRDH	[2]
Wuzhong Hui	Asia	ANWH	[3]
Chengdu Tibetan	Asia	ASCT	[3]
Kumul Uyghur	Asia	AXKU	[3]
Hainan Han	Asia	AHNH	[4]
Liangshan Yi	Asia	ASLY	[4]
Liangshan Tibetan	Asia	ASLT	[4]
Sihcuan Han-1	Asia	ASH1	[5]
Sihcuan Han-2	Asia	ASH2	[6]
Xinjiang Uyghur-1	Asia	AXJU1	[6]
Tibet Tibetan	Asia	ATT	[6]
Xinjiang Uyghur-2	Asia	AXJU2	[7]
Guangdong Han	Asia	AGDH	[8]
Central Chinese Han	Asia	ACCH	[9]
Xiamen Han	Asia	AXMH	[10]
Guizhou Han	Asia	AGZH	[11]
Xinjiang Kazakh	Asia	AXJK	[12]
Xinjiang Uyghur-3	Asia	AXJU3	[13]
Ulaanbaatar Mongolian	Asia	AUM	[14]
Bangladeshi	Asia	AB	[15]
South Indian	Asia	SAI	[16]
Japanese	Asia	AJ	[17]
Korea-1	Asia	AK1	[18]
Korea-2	Asia	AK2	[19]
Native American	North-America	NANM	[20]
West Mexican Mestizo	North-America	NAWMM	[21]
Monterrey Mexican Mestizo	North-America	NAMMM	[22]
South Portuguese	Europe	ESP	[23]
Southern Portugal Angolan	Europe	ESPA	[24]
Poland	Europe	EP	[25]
Northern Italy	Europe	ENI	[26]
Self Declared Aboriginal Australian	Oceania	OASDA	[27]
Australian Asian	Oceania	OAA	[27]
Australian Caucasian	Oceania	OAC	[27]
Australian Pure Aboriginal	Oceania	OAPA	[27]
New Zealand East Polynesian	Oceania	ONZEP	[27]
New Zealand West Polynesian	Oceania	ONWP	[27]
New Zealand Caucasian	Oceania	ONZC	[27]
North Brazil	South-America	SANB	[28]
Northeast Brazil	South-America	SANEB	[28]
Central West Brazil	South-America	SACWB	[28]
Southeast Brazil	South-America	SASEB	[28]
South Brazil	South-America	SASB	[28]
Argentina Chubut	South-America	SAAC	[29]
Paraguay	South-America	SAP	[30]
Ecuador	South-America	SAE	[31]
Afrikaaner	Africa	SAA	[32]
Asian Indian	Africa	SAAI	[32]
Cape Coloured	Africa	SACC	[32]
AmaXhosa	Africa	SAAX	[32]
AmaZulu	Africa	SAAZ	[32]
Reference
[1] P. Chen, B. Wang, B. Gao, G. He, Forensic features and genetic structure of 23 autosomal STRs in Artux Turkic-speaking population residing in southwestern Xinjiang Uyghur Autonomous Region, Int J Legal Med (2019) 1-3.
[2] G. He, Z. Wang, M. Wang, X. Zou, J. Liu, S. Wang, Y. Hou, Genetic variations and forensic characteristics of Han Chinese population residing in the Pearl River Delta revealed by 23 autosomal STRs, Mol Biol Rep (2018).
[3] J. Liu, Z. Wang, G. He, M. Wang, Y. Hou, Genetic polymorphism and phylogenetic differentiation of the Huaxia Platinum System in three Chinese minority ethnicities, Sci Rep 9(1) (2019) 3371.
[4] M. Wang, Z. Wang, G. He, Z. Jia, J. Liu, Y. Hou, Genetic characteristics and phylogenetic analysis of three Chinese ethnic groups using the Huaxia Platinum System, Sci Rep 8(1) (2018) 2429.
[5] G. He, M. Wang, J. Liu, Y. Hou, Z. Wang, Forensic features and phylogenetic analyses of Sichuan Han population via 23 autosomal STR loci included in the Huaxia Platinum System, Int J Legal Med 132(4) (2018) 1079-1082.
[6] Z. Wang, Developmental Validation of the Huaxia Platinum System and application in 3 main ethnic groups of China, Sci. Rep. 6 (2016).
[7] X. Jin, Y. Wei, J. Chen, T. Kong, Y. Mu, Y. Guo, Q. Dong, T. Xie, H. Meng, M. Zhang, J. Li, X. Li, B. Zhu, Phylogenic analysis and forensic genetic characterization of Chinese Uyghur group via autosomal multi STR markers, Oncotarget 8(43) (2017) 73837-73845.
[8] L. Yang, X. Zhang, L. Zhao, Y. Sun, J. Li, R. Huang, L. Hu, S. Nie, Population data of 23 autosomal STR loci in the Chinese Han population from Guangdong Province in southern China, Int J Legal Med (2017).
[9] Y. Liu, L. Guo, H. Jin, Z. Li, R. Bai, M. Shi, S. Ma, Developmental validation of a 6-dye typing system with 27 loci and application in Han population of China, Sci. Rep. 7(1) (2017) 4706.
[10] L. Wu, B. Pei, P. Ran, X. Song, Population genetic analysis of Xiamen Han population on 21 short tandem repeat loci, Leg Med (Tokyo) 26 (2017) 41-44.
[11] M. Yang, Z. Ren, J. Ji, H. Zhou, H. Zhang, J. Dai, J. Wang, J. Huang, Population genetic data and mutations of 22 autosomal STR loci in Guizhou Han population, Forensic Science International. Genetics 29 (2017) e29-e30.
[12] H. Zhang, S. Yang, W. Guo, B. Ren, L. Pu, T. Ma, M. Xia, L. Jin, L. Li, S. Li, Population genetic analysis of the GlobalFiler STR loci in 748 individuals from the Kazakh population of Xinjiang in northwest China, Int J Legal Med 130(5) (2016) 1187-9.
[13] H. Zhang, M. Xia, L. Qi, L. Dong, S. Song, T. Ma, S. Yang, L. Jin, L. Li, S. Li, Forensic and population genetic analysis of Xinjiang Uyghur population on 21 short tandem repeat loci of 6-dye GlobalFiler™ PCR Amplification kit, Forensic Science International: Genetics 22 (2016) 22-24.
[14] E.-J. Choi, K.-W. Park, Y.-H. Lee, Y.-H. Nam, G. Suren, U. Ganbold, J.-A. Kim, S.-Y. Kim, H.-M. Kim, K. Kim, W. Kim, Forensic and population genetic analyses of the GlobalFiler STR loci in the Mongolian population, Genes Genom 39(4) (2017) 423-431.
[15] T. Hossain, M. Hasan, A.K. Mazumder, P. Momtaz, A. Sufian, J.A. Khandaker, S. Akhteruzzaman, Genetic polymorphism studies on 22 autosomal STR loci of the PowerPlex Fusion System in Bangladeshi population, Leg Med (Tokyo) 23 (2016) 44-46.
[16] M. Singh, M.R. Nandineni, Population genetic analyses and evaluation of 22 autosomal STRs in Indian populations, International Journal of Legal Medicine 131(4) (2017) 971-973.
[17] K. Fujii, Y. Iwashima, T. Kitayama, H. Nakahara, N. Mizuno, K. Sekiguchi, Allele frequencies for 22 autosomal short tandem repeat loci obtained by PowerPlex Fusion in a sample of 1501 individuals from the Japanese population, Leg Med (Tokyo) 16(4) (2014) 234-7.
[18] J.H. Park, S.B. Hong, J.Y. Kim, Y. Chong, S. Han, C.H. Jeon, H.J. Ahn, Genetic variation of 23 autosomal STR loci in Korean population, Forensic science international. Genetics 7(3) (2013) e76-7.
[19] H.C. Park, K. Kim, Y. Nam, J. Park, J. Lee, H. Lee, H. Kwon, H. Jin, W. Kim, W. Kim, S. Lim, Population genetic study for 24 STR loci and Y indel (GlobalFiler PCR Amplification kit and PowerPlex(R) Fusion system) in 1000 Korean individuals, Leg Med (Tokyo) 21 (2016) 53-7.
[20] J. Ng, R.F. Oldt, K.L. McCulloh, J.A. Weise, J. Viray, B. Budowle, D.G. Smith, S. Kanthaswamy, Native American population data based on the Globalfiler((R)) autosomal STR loci, Forensic Science International. Genetics 24 (2016) e12-e13.
[21] J.A. Aguilar-Velazquez, G. Martinez-Cortes, A. Inclan-Sanchez, O. Romero-Renteria, X.X. Diaz-Navarro, H. Rangel-Villalobos, Population data of 23 STR loci (PowerPlex(R) Fusion System) in Mexican Mestizos from the West Region, Int. J. Legal Med. 130(6) (2016) 1489-1491.
[22] B. Ramos-Gonzalez, J.A. Aguilar-Velazquez, L. Chavez-Briones Mde, J.R. Delgado-Chavarria, E. Alfaro-Lopez, H. Rangel-Villalobos, Population data of 24 STRs in Mexican-Mestizo population from Monterrey, Nuevo Leon (Northeast, Mexico) based on Powerplex((R)) Fusion and GlobalFiler((R)) kits, Forensic Science International. Genetics 21 (2016) e15-7.
[23] C. Almeida, T. Ribeiro, A.R. Oliveira, M.J. Porto, J. Costa Santos, D. Dias, P. Dario, Population data of the GlobalFiler((R)) Express loci in South Portuguese population, Forensic science international. Genetics 19 (2015) 39-41.
[24] S. Guerreiro, T. Ribeiro, M.J. Porto, M.J. Carneiro de Sousa, P. Dario, Characterization of GlobalFiler loci in Angolan and Guinean populations inhabiting Southern Portugal, Int J Legal Med 131(2) (2017) 365-368.
[25] A. Ossowski, M. Diepenbroek, M. Szargut, G. Zielinska, M. Jedrzejczyk, J. Berent, R. Jacewicz, Population analysis and forensic evaluation of 21 autosomal loci included in GlobalFiler PCR Kit in Poland, Forensic Sci Int Genet 29 (2017) e38-e39.
[26] A.A. Westen, H. Haned, L.J. Grol, J. Harteveld, K.J. van der Gaag, P. de Knijff, T. Sijen, Combining results of forensic STR kits: HDplex validation including allelic association and linkage testing with NGM and Identifiler loci, Int. J. Legal Med. 126(5) (2012) 781-9.
[27] D. Taylor, J.A. Bright, C. McGovern, S. Neville, D. Grover, Allele frequency database for GlobalFiler STR loci in Australian and New Zealand populations, Forensic science international. Genetics 28 (2017) e38-e40.
[28] C.B. Moyses, W.M. Tsutsumida, P.E. Raimann, C.H. da Motta, T.L. Nogueira, O.C. Dos Santos, B.B. de Figueiredo, T.F. Mishima, I.M. Candido, N.M. de Oliveira Godinho, L.S. Beltrami, R.K. Lopes, A.F. Guidolin, A. Mantovani, S.M. Dos Santos, C.A. de Souza, L. Gusmao, Population data of the 21 autosomal STRs included in the GlobalFiler((R)) kits in population samples from five Brazilian regions, …
[29] M.L. Parolin, L.E. Real, L.B. Martinazzo, N.G. Basso, Population genetic analyses of the Powerplex((R)) Fusion kit in a cosmopolitan sample of Chubut Province (Patagonia Argentina), Forensic Science International. Genetics 19 (2015) 221-222.
[30] C. Vullo, M. Rotondo, N. Daguerre, A. Quiroz, V. Velazquez, P. Machado, H. Serra, A. Borosky, Genetic polymorphism of 22 autosomal STR markers in Paraguay, Forensic Science International. Genetics 25 (2016) e16-e17.
[31] A. Gaviria, A.K. Zambrano, G. Morejon, J. Galarza, V. Aguirre, M. Vela, J.J. Builes, G. Burgos, Twenty two autosomal microsatellite data from Ecuador (Powerplex Fusion), Forensic Science International: Genetics Supplement Series 4(1) (2013) e330-e333.
[32] P.G. Ristow, K.W. Cloete, M.E. D'Amato, GlobalFiler((R)) Express DNA amplification kit in South Africa: Extracting the past from the present, Forensic Science International. Genetics 24 (2016) 194-201.

## Sheet: Table S2
Table S2. Forensic parameters and p values of Hardy-Weinberg equilibrium of Nagqu Tibetan
Locus	Ho	He	DP	PE	PIC	TPI	HWE
CSF1PO	0.703398	0.71707	0.875849	0.433536	0.671931	1.68576	0.39475
D12S391	0.827365	0.82249	0.946006	0.650774	0.800081	2.89628	0.85386
D13S317	0.833792	0.82461	0.943112	0.663184	0.799933	3.00829	0.68842
D16S539	0.775023	0.7625	0.905148	0.553536	0.725857	2.22245	0.70652
D18S51	0.856749	0.84149	0.956339	0.70821	0.823985	3.49038	0.67168
D19S433	0.826446	0.8144	0.937982	0.649009	0.790034	2.88095	0.0838
D1S1656	0.820018	0.82066	0.945786	0.636706	0.798535	2.77806	0.07091
D21S11	0.848485	0.84001	0.954121	0.69188	0.82188	3.3	0.23628
D2S1338	0.838384	0.84825	0.959926	0.672103	0.830757	3.09375	0.10123
D3S1358	0.752984	0.71514	0.856167	0.514886	0.662398	2.02416	0.00074
D5S818	0.766758	0.76342	0.909411	0.538871	0.728576	2.1437	0.65163
D6S1043	0.898072	0.87758	0.971164	0.791482	0.865033	4.90541	0.22703
D7S820	0.808999	0.80188	0.92847	0.615848	0.772349	2.61779	0.04195
D8S1179	0.842975	0.82679	0.944724	0.681067	0.80321	3.18421	0.04667
FGA	0.880624	0.86403	0.965747	0.756035	0.849605	4.18846	0.10894
PentaD	0.817264	0.81076	0.93542	0.631464	0.784036	2.73618	0.02603
PentaE	0.918274	0.9182	0.986543	0.832883	0.91184	6.11798	0.14149
TH01	0.649219	0.64282	0.823232	0.354146	0.594366	1.42539	0.2669
TPOX	0.621671	0.60378	0.785359	0.317697	0.549919	1.3216	0.24211
vWA	0.802571	0.79445	0.925374	0.603821	0.762765	2.53256	0.05769
Ho: observed heterozygosity; He: expected heterozygosity; DP: discrimination power; PE: probability of exclusion; PIC: polymorphism information content; TPI: typical paternity index; HWE: Hardy-Weinberg equilibrium.

## Sheet: Table S3
Table S3. P-values of Linkage disequilibrium test between all pairs of 20 STR loci in Nagqu Tibetan population
Loci	[01]	[02]	[03]	[04]	[05]	[06]	[07]	[08]	[09]	[10]	[11]	[12]	[13]	[14]	[15]	[16]	[17]	[18]	[19]	[20]
[01]CSF1PO	0
[02]D12S391	0.25218±0.00405	0
[03]D13S317	0.55238±0.00448	0.12921±0.00322	0
[04]D16S539	0.10228±0.00276	0.45525±0.00440	0.15802±0.00339	0
[05]D18S51	0.48257±0.00518	0.59446±0.00484	0.01109±0.00106	0.13911±0.00346	0
[06]D19S433	0.95139±0.00228	0.18584±0.00372	0.79238±0.00411	0.90851±0.00277	0.47277±0.00485	0
[07]D1S1656	0.51317±0.00553	0.84465±0.00391	0.46050±0.00515	0.45436±0.00487	0.26248±0.00381	0.00218±0.00048	0
[08]D21S11	0.05703±0.00218	0.23634±0.00462	0.03574±0.00195	0.74050±0.00461	0.42446±0.00558	0.16505±0.00374	0.27198±0.00437	0
[09]D2S1338	0.44139±0.00445	0.03376±0.00186	0.59287±0.00490	0.04040±0.00200	0.17931±0.00426	0.00099±0.00030	0.66752±0.00520	0.34495±0.00458	0
[10]D3S1358	0.51218±0.00458	0.13733±0.00345	0.32931±0.00496	0.03485±0.00165	0.71178±0.00388	0.08663±0.00270	0.09832±0.00272	0.30921±0.00464	0.46079±0.00411	0
[11]D5S818	0.67733±0.00444	0.20693±0.00408	0.10485±0.00298	0.19911±0.00388	0.61139±0.00411	0.38703±0.00432	0.14950±0.00361	0.07010±0.00268	0.11673±0.00286	0.47465±0.00507	0
[12]D6S1043	0.12248±0.00323	0.27505±0.00450	0.81663±0.00379	0.04069±0.00204	0.05772±0.00226	0.03158±0.00182	0.01386±0.00113	0.53535±0.00445	0.08871±0.00309	0.04059±0.00198	0.99545±0.00070	0
[13]D7S820	0.13406±0.00348	0.17376±0.00391	0.11683±0.00346	0.22673±0.00423	0.06495±0.00246	0.00901±0.00090	0.10257±0.00319	0.01515±0.00132	0.99554±0.00072	0.01554±0.00102	0.15119±0.00405	0.56010±0.00515	0
[14]D8S1179	0.41218±0.00495	0.13337±0.00311	0.10158±0.00281	0.17069±0.00356	0.21347±0.00367	0.63218±0.00472	0.41505±0.00477	0.07545±0.00271	0.02297±0.00148	0.20871±0.00381	0.25188±0.00449	0.42703±0.00454	0.02564±0.00152	0
[15]FGA	0.55515±0.00472	0.00693±0.00072	0.91188±0.00271	0.12663±0.00365	0.87634±0.00354	0.25267±0.00423	0.20277±0.00383	0.50426±0.00464	0.13198±0.00353	0.51782±0.00484	0.24376±0.00444	0.00416±0.00057	0.05089±0.00224	0.07366±0.00249	0
[16]Penta D	0.25475±0.00419	0.07644±0.00236	0.07970±0.00255	0.01347±0.00098	0.01168±0.00099	0.85079±0.00373	0.08990±0.00246	0.00584±0.00075	0.00851±0.00088	0.17208±0.00390	0.01832±0.00132	0.04129±0.00162	0.02436±0.00142	0.34931±0.00514	0.09366±0.00281	0
[17]Penta E	0.16604±0.00371	0.02188±0.00154	0.24772±0.00436	0.02772±0.00148	0.04267±0.00205	0.02178±0.00129	0.03267±0.00170	0.12337±0.00311	0.05554±0.00198	0.71069±0.00425	0.49040±0.00539	0.01931±0.00142	0.12802±0.00343	0.07693±0.00258	0.51475±0.00551	0.56317±0.00442	0
[18]TH01	0.82495±0.00363	0.13515±0.00357	0.43495±0.00447	0.83624±0.00370	0.76257±0.00406	0.23257±0.00434	0.29723±0.00445	0.87218±0.00333	0.13644±0.00380	0.57505±0.00511	0.00168±0.00037	0.96970±0.00181	0.63515±0.00539	0.02782±0.00170	0.31109±0.00479	0.06881±0.00259	0.04693±0.00229	0
[19]TPOX	0.74050±0.00388	0.03119±0.00160	0.01663±0.00124	0.11644±0.00299	0.03614±0.00173	0.77317±0.00403	0.13901±0.00353	0.02911±0.00142	0.09376±0.00318	0.81267±0.00393	0.29119±0.00490	0.08020±0.00273	0.09307±0.00291	0.04366±0.00225	0.11416±0.00321	0.47248±0.00487	0.00020±0.00014	0.07455±0.00260	0
[20]vWA	0.05931±0.00233	0.00327±0.00056	0.18891±0.00383	0.14455±0.00289	0.89000±0.00311	0.37614±0.00489	0.57842±0.00494	0.30990±0.00494	0.57634±0.00505	0.33525±0.00460	0.18267±0.00420	0.02891±0.00166	0.41317±0.00518	0.38010±0.00531	0.04168±0.00204	0.30297±0.00433	0.17238±0.00374	0.14188±0.00343	0.23248±0.00419	0

## Sheet: Table S4
Table S4. Allele frequency distribution of 20 autosomal STRs in Nagqu Tibetan
Allele	CSF1PO	D12S391	D13S317	D16S539	D18S51	D19S433	D1S1656	D21S11	D2S1338	D3S1358	D5S818	D6S1043	D7S820	D8S1179	FGA	PentaD	PentaE	TH01	TPOX	vWA
5																	0.0197429
6																0.00229568		0.0661157
7	0.00964187										0.0174472		0.000459137			0.00826446	0.00459137	0.262626	0.000459137
8			0.219008	0.0192837								0.00642792	0.183196			0.030303	0.000918274	0.0679522	0.562443
9	0.0399449		0.094123	0.200643							0.0665748	0.00413223	0.0945822			0.248393	0.0243343	0.522957	0.154729
9.3																		0.0775941
10	0.195592		0.170799	0.115243							0.18595	0.0486685	0.156107	0.0785124		0.129017	0.0229568	0.00275482	0.00596878
10.1													0.00367309
11	0.259412		0.210285	0.352158	0.00229568	0.00229568	0.0307622				0.367769	0.194674	0.266299	0.0257117		0.26079	0.105601		0.233701
12	0.414141		0.191001	0.235537	0.0229568	0.0362718	0.0711662			0.000459137	0.202938	0.112029	0.241506	0.181818		0.156107	0.118457		0.0394858
12.2						0.000918274
12.3												0.00137741
13	0.0651974		0.0927456	0.0656566	0.284665	0.280533	0.127181			0.000459137	0.145087	0.108815	0.0482094	0.242883		0.130854	0.0596878		0.000918274
13.2						0.0316804
14	0.0160698	0.000918274	0.0215794	0.0114784	0.176768	0.245179	0.0789715			0.0188246	0.0110193	0.101928	0.00596878	0.173554		0.0270891	0.109734		0.00229568	0.174931
14.2						0.156107
15		0.0353535	0.000459137		0.13315	0.0863177	0.229568			0.33517	0.00321396	0.0087236		0.191919		0.00596878	0.0991736			0.0156107
15.2						0.107438
16		0.00918274			0.118916	0.0105601	0.29247		0.00826446	0.342975		0.00413223		0.0863177		0.000918274	0.117539			0.22865
16.2						0.0367309
16.3							0.00183655
17		0.179522			0.0881543	0.00275482	0.106979		0.0417815	0.222222		0.0385675		0.0174472	0.000918274		0.0546373			0.280992
17.2						0.00229568
17.3		0.000918274					0.0353535
18		0.290174			0.0381084	0.000918274	0.0174472		0.0831038	0.073921		0.174472		0.00183655	0.0390266		0.0606061			0.179982
18.3							0.00734619
19		0.182277			0.0550964				0.233701	0.00413223		0.111111			0.0647383		0.0702479			0.106061
19.3		0.000459137					0.000918274
20		0.137741			0.0385675				0.119376	0.00183655		0.0541781			0.0358127		0.0509642			0.0137741
20.3												0.010101
21		0.0642792			0.0151515				0.0601469			0.00137741			0.0615243		0.0353535
21.2															0.000918274
21.3												0.0174472
22		0.0509642			0.0128558				0.0385675			0.000918274			0.182277		0.0215794
22.2															0.00550964
22.3												0.000918274
23		0.0325987			0.00550964				0.224059						0.22314		0.0179063
23.2															0.0252525
24		0.0105601			0.00642792				0.12764						0.169881		0.00505051
24.2															0.0188246
25		0.00505051			0.00137741				0.053719						0.101928
25.2															0.00688705
26								0.000459137	0.00826446						0.0463728		0.000918274
26.2															0.00550964
27								0.0174472	0.00137741						0.00734619
28								0.0298439							0.00321396
28.2								0.0408632
29								0.270432							0.000459137
29.2								0.00183655
30								0.214876							0.000459137
30.2								0.030303
31								0.09045
31.2								0.0766758
32								0.0188246
32.2								0.139578
33								0.000918274
33.2								0.0573921
34.2								0.00964187
36								0.000459137

## Sheet: Table S5
Table S5. Pairwise genetic distances between Nagqu Tibetan and other 56 reference populations
Population	Reference	NQT	AK	QH	KU	SXH	AHU	APRDH	ANWH	ASCT	AXKU	AHNH	ASLY	ASLT	ASH1	ASH2	AXJU1	ATT	AXJU2	AGDH	ACCH	AXMH	AGZH	AXJK	AXJU3	AUM	AB	SAI	AJ	AK1	AK2	NANM	NAWMM	NAMMM	ESP	ESPA	EP	ENI	OASDA	OAA	OAC	OAPA	ONZEP	ONWP	ONZC	SANB	SANEB	SACWB	SASEB
NQT	this study	0
AK		0.046619	0
QH		0.041313	0.019281	0
KU	[1]	0.050732	0.013525	0.018669	0
SXH		0.018797	0.043148	0.02944	0.044668	0
AHU		0.037431	0.011819	0.01117	0.007514	0.030013	0
APRDH	[2]	0.029297	0.049678	0.037459	0.047401	0.010121	0.033246	0
ANWH	[3]	0.02185	0.041488	0.025729	0.043738	0.007568	0.028185	0.015377	0
ASCT	[3]	0.01256	0.057594	0.04711	0.060566	0.021551	0.045567	0.030871	0.027352	0
AXKU	[3]	0.058881	0.044389	0.040324	0.039518	0.052079	0.034868	0.062415	0.048054	0.073528	0
AHNH	[4]	0.033278	0.052867	0.043007	0.053926	0.012498	0.038375	0.006595	0.015536	0.03604	0.064489	0
ASLY	[4]	0.014601	0.046617	0.035076	0.048634	0.011008	0.034561	0.020944	0.017763	0.020051	0.054921	0.025321	0
ASLT	[4]	0.013406	0.049602	0.043053	0.054416	0.02191	0.041431	0.034822	0.023175	0.024053	0.066131	0.036828	0.022872	0
ASH1	[5]	0.024224	0.043989	0.030561	0.044343	0.00421	0.031071	0.009373	0.011445	0.026326	0.056879	0.012941	0.013476	0.028067	0
ASH2	[6]	0.027749	0.045861	0.031063	0.046164	0.005828	0.032146	0.012935	0.011672	0.030272	0.057186	0.01459	0.017856	0.031193	0.002164	0
AXJU1	[6]	0.060769	0.036441	0.034434	0.033468	0.053159	0.028771	0.05361	0.045665	0.071531	0.056873	0.059117	0.054927	0.063122	0.051666	0.052604	0
ATT	[6]	0.017301	0.052673	0.044798	0.054848	0.022282	0.043028	0.031903	0.024621	0.020603	0.066036	0.037809	0.021832	0.027411	0.02633	0.031271	0.063829	0
AXJU2	[7]	0.038791	0.014183	0.013746	0.010539	0.030583	0.005683	0.032657	0.02954	0.045955	0.03346	0.038998	0.035143	0.042635	0.029516	0.03119	0.026323	0.042552	0
AGDH	[8]	0.021085	0.043079	0.030663	0.042242	0.00382	0.028346	0.003314	0.010253	0.023121	0.053151	0.007704	0.012526	0.02557	0.004504	0.007468	0.048042	0.023656	0.027606	0
ACCH	[9]	0.018974	0.04349	0.029723	0.044871	0.001294	0.029496	0.009527	0.007382	0.021032	0.051527	0.012268	0.010271	0.02339	0.00332	0.004743	0.051147	0.02248	0.029719	0.003405	0
AXMH	[10]	0.024098	0.048054	0.034722	0.048191	0.004381	0.032135	0.00518	0.010844	0.02568	0.056911	0.007823	0.017993	0.028691	0.006835	0.008529	0.054108	0.025569	0.033009	0.003457	0.005002	0
AGZH	[11]	0.025836	0.052261	0.035117	0.049748	0.005318	0.0345	0.0034	0.011154	0.026015	0.060209	0.008713	0.015008	0.031068	0.005722	0.009047	0.0552	0.025379	0.034488	0.002751	0.005209	0.004188	0
AXJK	[12]	0.037708	0.013575	0.01196	0.011658	0.029849	0.00841	0.038371	0.030332	0.045715	0.034649	0.043324	0.034363	0.041851	0.030188	0.031553	0.028646	0.040179	0.008806	0.029772	0.029847	0.035687	0.036809	0
AXJU3	[13]	0.034807	0.011419	0.01069	0.006522	0.026661	0.001828	0.03072	0.025233	0.041944	0.031868	0.035636	0.030685	0.039083	0.027302	0.02872	0.026047	0.039076	0.003644	0.025112	0.026107	0.029854	0.031502	0.006883	0
AUM	[14]	0.036674	0.025445	0.019607	0.02786	0.024358	0.02187	0.034709	0.027655	0.045399	0.048217	0.041006	0.028841	0.038719	0.021827	0.023935	0.040172	0.038346	0.019622	0.025974	0.024049	0.032337	0.031566	0.01144	0.018561	0
AB	[15]	0.060898	0.046949	0.034392	0.036361	0.058771	0.029764	0.054474	0.054345	0.068653	0.063416	0.061255	0.057037	0.072851	0.057541	0.060144	0.055966	0.058419	0.036986	0.051761	0.056922	0.055212	0.05449	0.041413	0.029426	0.059267	0
SAI	[16]	0.069845	0.045242	0.036252	0.035043	0.068478	0.029038	0.064222	0.060262	0.079692	0.057371	0.069062	0.066047	0.079977	0.06874	0.071618	0.055091	0.071921	0.036109	0.061572	0.067073	0.066372	0.065167	0.042371	0.027905	0.063568	0.013162	0
AJ	[17]	0.047255	0.054324	0.03857	0.058211	0.024094	0.040119	0.029515	0.031479	0.047051	0.063296	0.033265	0.034077	0.052894	0.026333	0.028644	0.062696	0.050216	0.043212	0.023611	0.02463	0.025681	0.028301	0.039311	0.038417	0.041736	0.068863	0.068468	0
AK1	[18]	0.025543	0.04473	0.02894	0.04439	0.006482	0.029234	0.014448	0.011842	0.028539	0.045397	0.018661	0.016125	0.031225	0.010936	0.012854	0.05183	0.029124	0.031411	0.008314	0.007587	0.01011	0.010713	0.029853	0.026284	0.026189	0.057767	0.061965	0.013754	0
AK2	[19]	0.02395	0.044118	0.028095	0.045057	0.006569	0.028597	0.015191	0.011128	0.024952	0.048784	0.019553	0.015842	0.028548	0.011451	0.01409	0.054589	0.026857	0.032728	0.00907	0.007239	0.010215	0.010644	0.030502	0.026734	0.026783	0.055775	0.060545	0.015259	0.002814	0
NANM	[20]	0.147909	0.10655	0.112433	0.116877	0.145415	0.105224	0.147902	0.158435	0.145252	0.137255	0.167184	0.132729	0.156818	0.144761	0.156356	0.134816	0.138683	0.097904	0.138717	0.14665	0.152541	0.148977	0.097949	0.104173	0.102322	0.157638	0.144455	0.127971	0.13173	0.12976	0
NAWMM	[21]	0.100907	0.043489	0.056158	0.047182	0.097437	0.042839	0.099565	0.099751	0.103487	0.073941	0.109182	0.093467	0.105916	0.098278	0.102536	0.076559	0.102316	0.043394	0.092947	0.098513	0.102071	0.102532	0.047817	0.04395	0.064629	0.088321	0.075935	0.087976	0.086677	0.088544	0.040546	0
NAMMM	[22]	0.145867	0.089791	0.099769	0.100869	0.148584	0.092912	0.147727	0.152984	0.150223	0.114113	0.157493	0.142451	0.154283	0.150491	0.155927	0.129941	0.143256	0.088372	0.141433	0.150149	0.15019	0.151671	0.091039	0.093855	0.112668	0.13328	0.125108	0.129295	0.136045	0.137234	0.045833	0.035946	0
ESP	[23]	0.102608	0.039744	0.050094	0.031647	0.099504	0.032797	0.095531	0.08929	0.115509	0.059686	0.099939	0.103273	0.11057	0.101112	0.101031	0.058641	0.110777	0.037887	0.09217	0.098955	0.098367	0.102794	0.045193	0.035194	0.081124	0.067892	0.060266	0.096954	0.092044	0.095781	0.142181	0.053383	0.096908	0
ESPA	[24]	0.155353	0.108826	0.103321	0.10769	0.161706	0.099888	0.161631	0.144792	0.172694	0.142329	0.15453	0.160653	0.158526	0.158607	0.161142	0.107781	0.155917	0.099371	0.154031	0.158909	0.158784	0.166991	0.110699	0.098912	0.132989	0.111456	0.108897	0.158879	0.158115	0.15877	0.188993	0.126202	0.167922	0.096277	0
EP	[25]	0.146042	0.064315	0.078224	0.052984	0.138318	0.05883	0.135174	0.122367	0.160539	0.086902	0.138595	0.148022	0.149314	0.140196	0.138756	0.08137	0.158818	0.065263	0.131549	0.138694	0.138587	0.14401	0.071333	0.060987	0.114501	0.099348	0.088149	0.136365	0.130956	0.135931	0.187302	0.082285	0.132677	0.017825	0.126095	0
ENI	[26]	0.135041	0.06492	0.074719	0.054616	0.138467	0.059828	0.136301	0.123012	0.14657	0.082568	0.138683	0.140295	0.142009	0.138937	0.139166	0.085779	0.144816	0.064397	0.131367	0.136884	0.139808	0.142079	0.070413	0.06121	0.107768	0.085994	0.077178	0.13496	0.130534	0.132367	0.182462	0.080052	0.131092	0.025297	0.120919	0.037813	0
OASDA	[27]	0.099985	0.066768	0.067667	0.057529	0.113184	0.057635	0.106755	0.098196	0.122129	0.08884	0.11464	0.104616	0.108956	0.11258	0.116072	0.073805	0.106792	0.063039	0.102281	0.11116	0.115206	0.112632	0.066341	0.055712	0.089388	0.063173	0.051213	0.10689	0.098602	0.102619	0.157338	0.089559	0.133988	0.059578	0.112057	0.078115	0.07817	0
OAA	[27]	0.029325	0.036055	0.028623	0.030413	0.015039	0.021756	0.006137	0.017369	0.032842	0.052535	0.012337	0.024135	0.032641	0.014107	0.017502	0.040873	0.034778	0.021175	0.00713	0.014332	0.011146	0.01004	0.025371	0.019052	0.02725	0.047008	0.051885	0.032112	0.017278	0.01854	0.133941	0.079601	0.127755	0.072296	0.137732	0.103171	0.108413	0.082123	0
OAC	[27]	0.115877	0.039668	0.056219	0.032035	0.114797	0.037534	0.109845	0.10378	0.129769	0.069386	0.11533	0.116907	0.121872	0.115179	0.116454	0.061258	0.123515	0.04364	0.106682	0.114368	0.116651	0.118472	0.04804	0.03976	0.087166	0.073864	0.062064	0.109823	0.107049	0.109148	0.141302	0.055772	0.100956	0.007862	0.106577	0.016319	0.028473	0.052964	0.081418	0
OAPA	[27]	0.122505	0.114135	0.104804	0.106738	0.140578	0.09918	0.134237	0.122469	0.147135	0.125221	0.140648	0.127737	0.12839	0.140619	0.146962	0.110846	0.130728	0.103273	0.129115	0.1372	0.142308	0.137967	0.105575	0.095007	0.115583	0.093865	0.078606	0.131497	0.119622	0.124113	0.197966	0.142139	0.1837	0.123466	0.143345	0.150489	0.137945	0.023665	0.113519	0.120346	0
ONZEP	[27]	0.158533	0.110823	0.107502	0.116124	0.139451	0.103996	0.130908	0.133485	0.156173	0.121696	0.140326	0.139867	0.162201	0.134245	0.142167	0.125313	0.140065	0.104839	0.128509	0.138278	0.138093	0.135994	0.110713	0.102918	0.121288	0.127786	0.117274	0.126195	0.129004	0.125932	0.153616	0.125443	0.162575	0.126291	0.134251	0.15926	0.15049	0.158314	0.115994	0.126093	0.203525	0
ONWP	[27]	0.146124	0.112148	0.106684	0.122255	0.13675	0.107459	0.130341	0.133989	0.151601	0.13471	0.130001	0.130363	0.141992	0.128283	0.136244	0.125491	0.137486	0.106226	0.126106	0.132894	0.136245	0.13655	0.114922	0.10448	0.120471	0.11895	0.114864	0.132051	0.137165	0.136833	0.161635	0.132818	0.158894	0.144259	0.11468	0.178067	0.161594	0.138057	0.116231	0.144614	0.172841	0.06795	0
ONZC	[27]	0.124828	0.047977	0.063283	0.038628	0.12209	0.043831	0.118261	0.110884	0.137374	0.07483	0.124055	0.124913	0.129857	0.123741	0.125333	0.067015	0.13176	0.050297	0.114457	0.122252	0.122356	0.125959	0.054768	0.045583	0.095926	0.079125	0.066632	0.117276	0.114323	0.116879	0.153286	0.068171	0.111381	0.011999	0.111576	0.016099	0.034191	0.061612	0.088566	0.007831	0.126811	0.132043	0.153878	0
SANB	[28]	0.103126	0.042196	0.044237	0.040618	0.098645	0.039569	0.102749	0.096735	0.108285	0.069063	0.111473	0.097047	0.114257	0.097112	0.099265	0.06898	0.107019	0.039916	0.093482	0.098459	0.103288	0.107145	0.041639	0.040121	0.066498	0.068211	0.062612	0.084138	0.088289	0.090432	0.069961	0.024862	0.053035	0.035707	0.092525	0.06413	0.06484	0.078299	0.082727	0.040268	0.136256	0.108361	0.121172	0.049958	0
SANEB	[28]	0.099262	0.03746	0.041174	0.032272	0.094698	0.030889	0.096649	0.085848	0.112165	0.063892	0.096931	0.096198	0.104104	0.093442	0.09454	0.05552	0.102932	0.033402	0.089831	0.094497	0.095672	0.100826	0.039515	0.032301	0.067503	0.062343	0.055301	0.092274	0.091158	0.091775	0.11358	0.042986	0.078369	0.01697	0.053992	0.03946	0.042558	0.06529	0.07254	0.023032	0.121757	0.105314	0.107815	0.028672	0.022812	0
SACWB	[28]	0.102693	0.037621	0.04184	0.033974	0.098534	0.032745	0.097336	0.09241	0.113894	0.067247	0.102312	0.097017	0.108783	0.097192	0.100808	0.058784	0.105511	0.036147	0.091197	0.097529	0.100045	0.101895	0.040507	0.034263	0.068145	0.058643	0.054614	0.090807	0.09072	0.091107	0.092655	0.034924	0.0744	0.019134	0.06152	0.045031	0.044803	0.057603	0.073698	0.023589	0.112722	0.106174	0.105987	0.030547	0.01714	0.009629	0
SASEB	[28]	0.111958	0.04434	0.052177	0.038127	0.112499	0.040797	0.112766	0.104866	0.126073	0.071985	0.113683	0.111712	0.115471	0.112326	0.115626	0.067227	0.115179	0.042503	0.105857	0.113072	0.114267	0.119251	0.048757	0.041048	0.07902	0.069479	0.060919	0.101721	0.104211	0.106933	0.119766	0.047101	0.081283	0.016926	0.060279	0.037829	0.036162	0.062353	0.085307	0.02091	0.118647	0.107787	0.111299	0.026457	0.026468	0.010291	0.01092	0
SASB	[28]	0.130304	0.06626	0.07488	0.059833	0.126929	0.059724	0.125456	0.121455	0.144159	0.088403	0.132985	0.127486	0.139431	0.124458	0.126488	0.088104	0.137204	0.064644	0.120821	0.12644	0.130101	0.13094	0.07125	0.060744	0.100047	0.089377	0.077225	0.119967	0.11904	0.122468	0.134104	0.064141	0.11826	0.046507	0.109579	0.049277	0.070516	0.082824	0.102091	0.044166	0.144269	0.131995	0.142177	0.047676	0.052798	0.046353	0.045391	0.046616
SAAC	[29]	0.112875	0.049305	0.059417	0.054155	0.107385	0.048571	0.109227	0.107706	0.119092	0.074359	0.120201	0.107126	0.121318	0.108573	0.112537	0.087605	0.116535	0.048491	0.102608	0.109159	0.111604	0.11331	0.052726	0.050573	0.076244	0.089365	0.07599	0.091402	0.094936	0.093849	0.048243	0.017163	0.035419	0.048461	0.138274	0.076904	0.077125	0.087047	0.090903	0.050165	0.142147	0.119995	0.139167	0.061356	0.018493	0.041842	0.032002	0.044357
SAP	[30]	0.106974	0.042492	0.046169	0.041032	0.095581	0.037967	0.097758	0.093885	0.112259	0.063875	0.105296	0.095492	0.115907	0.095516	0.098289	0.068292	0.103228	0.040384	0.090434	0.096344	0.098267	0.1017	0.041026	0.038007	0.063855	0.071446	0.060465	0.07588	0.083063	0.084356	0.060321	0.019783	0.048154	0.033691	0.112645	0.059848	0.061738	0.073743	0.078707	0.03675	0.128594	0.113009	0.128623	0.043957	0.01285	0.025962	0.020168	0.028687
SAE	[31]	0.135912	0.078692	0.089077	0.092359	0.131719	0.081781	0.135525	0.140403	0.136612	0.118439	0.146932	0.127495	0.142714	0.130408	0.137058	0.124122	0.137675	0.080456	0.127846	0.134837	0.135878	0.14029	0.079659	0.083827	0.092046	0.129777	0.118401	0.111095	0.12071	0.118757	0.028377	0.025958	0.036645	0.106147	0.181602	0.143666	0.141264	0.142214	0.120004	0.107279	0.192803	0.147947	0.15744	0.118754	0.039239	0.081296	0.067726	0.088644
SAA	[32]	0.13076	0.051399	0.070182	0.044503	0.132845	0.051943	0.129479	0.120975	0.142787	0.08255	0.13534	0.134294	0.131793	0.13244	0.133732	0.076301	0.137853	0.056275	0.12586	0.132171	0.134264	0.137401	0.061251	0.054045	0.102178	0.091281	0.081473	0.127148	0.126576	0.128463	0.154036	0.064458	0.107934	0.015268	0.11387	0.022175	0.033701	0.076068	0.099303	0.0105	0.153128	0.14009	0.154825	0.016344	0.047196	0.02825	0.029588	0.0249
SAAI	[32]	0.083457	0.063589	0.050877	0.052701	0.080233	0.047393	0.077954	0.07478	0.093273	0.072864	0.083143	0.075813	0.096822	0.080995	0.083777	0.077197	0.086269	0.055704	0.075465	0.078623	0.081329	0.078504	0.061976	0.044627	0.079463	0.025573	0.020575	0.084151	0.072467	0.072076	0.166494	0.097453	0.148353	0.080284	0.132427	0.117407	0.099003	0.069159	0.069931	0.084653	0.089862	0.147957	0.138055	0.089715	0.082497	0.078434	0.072985	0.084593
SACC	[32]	0.122163	0.087107	0.091923	0.085978	0.130927	0.085401	0.131157	0.114785	0.134492	0.11193	0.128807	0.128022	0.122747	0.128962	0.132593	0.098462	0.124276	0.087754	0.125989	0.132262	0.131447	0.133291	0.091965	0.083013	0.111947	0.098151	0.085793	0.141782	0.127517	0.128317	0.193802	0.120416	0.173096	0.097418	0.096363	0.124939	0.119525	0.106709	0.109974	0.103934	0.1448	0.142609	0.135357	0.107235	0.104967	0.078797	0.085755	0.087568
SAAX	[32]	0.209746	0.177477	0.178255	0.190982	0.223709	0.174787	0.222039	0.208946	0.238927	0.23207	0.217983	0.209378	0.217844	0.2232	0.22924	0.182079	0.212985	0.179038	0.213971	0.219038	0.220818	0.226438	0.184264	0.17795	0.197356	0.174445	0.177512	0.221402	0.223899	0.220466	0.250676	0.200471	0.239071	0.196466	0.089628	0.237866	0.223532	0.193064	0.205531	0.204914	0.22123	0.202735	0.170321	0.222352	0.174342	0.145946	0.144868	0.152471
SAAZ	[32]	0.179491	0.140663	0.138146	0.14363	0.194546	0.133451	0.196225	0.180165	0.196015	0.186462	0.193143	0.182439	0.186409	0.191714	0.197107	0.143096	0.184575	0.132002	0.186421	0.191292	0.194269	0.198737	0.145556	0.132819	0.166819	0.137874	0.1309	0.192263	0.192481	0.191286	0.208563	0.157169	0.197802	0.137422	0.021864	0.172048	0.162154	0.136899	0.173192	0.144085	0.163031	0.159296	0.137332	0.153859	0.120789	0.088012	0.093631	0.093759
Note: The abbreviations of population names are listed in Table S1.
[1] P. Chen, B. Wang, B. Gao, G. He, Forensic features and genetic structure of 23 autosomal STRs in Artux Turkic-speaking population residing in southwestern Xinjiang Uyghur Autonomous Region, Int J Legal Med (2019) 1-3.
[2] G. He, Z. Wang, M. Wang, X. Zou, J. Liu, S. Wang, Y. Hou, Genetic variations and forensic characteristics of Han Chinese population residing in the Pearl River Delta revealed by 23 autosomal STRs, Mol Biol Rep (2018).
[3] J. Liu, Z. Wang, G. He, M. Wang, Y. Hou, Genetic polymorphism and phylogenetic differentiation of the Huaxia Platinum System in three Chinese minority ethnicities, Sci Rep 9(1) (2019) 3371.
[4] M. Wang, Z. Wang, G. He, Z. Jia, J. Liu, Y. Hou, Genetic characteristics and phylogenetic analysis of three Chinese ethnic groups using the Huaxia Platinum System, Sci Rep 8(1) (2018) 2429.
[5] G. He, M. Wang, J. Liu, Y. Hou, Z. Wang, Forensic features and phylogenetic analyses of Sichuan Han population via 23 autosomal STR loci included in the Huaxia Platinum System, Int J Legal Med 132(4) (2018) 1079-1082.
[6] Z. Wang, Developmental Validation of the Huaxia Platinum System and application in 3 main ethnic groups of China, Sci. Rep. 6 (2016).
[7] X. Jin, Y. Wei, J. Chen, T. Kong, Y. Mu, Y. Guo, Q. Dong, T. Xie, H. Meng, M. Zhang, J. Li, X. Li, B. Zhu, Phylogenic analysis and forensic genetic characterization of Chinese Uyghur group via autosomal multi STR markers, Oncotarget 8(43) (2017) 73837-73845.
[8] L. Yang, X. Zhang, L. Zhao, Y. Sun, J. Li, R. Huang, L. Hu, S. Nie, Population data of 23 autosomal STR loci in the Chinese Han population from Guangdong Province in southern China, Int J Legal Med (2017).
[9] Y. Liu, L. Guo, H. Jin, Z. Li, R. Bai, M. Shi, S. Ma, Developmental validation of a 6-dye typing system with 27 loci and application in Han population of China, Sci. Rep. 7(1) (2017) 4706.
[10] L. Wu, B. Pei, P. Ran, X. Song, Population genetic analysis of Xiamen Han population on 21 short tandem repeat loci, Leg Med (Tokyo) 26 (2017) 41-44.
[11] M. Yang, Z. Ren, J. Ji, H. Zhou, H. Zhang, J. Dai, J. Wang, J. Huang, Population genetic data and mutations of 22 autosomal STR loci in Guizhou Han population, Forensic Science International. Genetics 29 (2017) e29-e30.
[12] H. Zhang, S. Yang, W. Guo, B. Ren, L. Pu, T. Ma, M. Xia, L. Jin, L. Li, S. Li, Population genetic analysis of the GlobalFiler STR loci in 748 individuals from the Kazakh population of Xinjiang in northwest China, Int J Legal Med 130(5) (2016) 1187-9.
[13] H. Zhang, M. Xia, L. Qi, L. Dong, S. Song, T. Ma, S. Yang, L. Jin, L. Li, S. Li, Forensic and population genetic analysis of Xinjiang Uyghur population on 21 short tandem repeat loci of 6-dye GlobalFiler™ PCR Amplification kit, Forensic Science International: Genetics 22 (2016) 22-24.
[14] E.-J. Choi, K.-W. Park, Y.-H. Lee, Y.-H. Nam, G. Suren, U. Ganbold, J.-A. Kim, S.-Y. Kim, H.-M. Kim, K. Kim, W. Kim, Forensic and population genetic analyses of the GlobalFiler STR loci in the Mongolian population, Genes Genom 39(4) (2017) 423-431.
[15] T. Hossain, M. Hasan, A.K. Mazumder, P. Momtaz, A. Sufian, J.A. Khandaker, S. Akhteruzzaman, Genetic polymorphism studies on 22 autosomal STR loci of the PowerPlex Fusion System in Bangladeshi population, Leg Med (Tokyo) 23 (2016) 44-46.
[16] M. Singh, M.R. Nandineni, Population genetic analyses and evaluation of 22 autosomal STRs in Indian populations, International Journal of Legal Medicine 131(4) (2017) 971-973.
[17] K. Fujii, Y. Iwashima, T. Kitayama, H. Nakahara, N. Mizuno, K. Sekiguchi, Allele frequencies for 22 autosomal short tandem repeat loci obtained by PowerPlex Fusion in a sample of 1501 individuals from the Japanese population, Leg Med (Tokyo) 16(4) (2014) 234-7.
[18] J.H. Park, S.B. Hong, J.Y. Kim, Y. Chong, S. Han, C.H. Jeon, H.J. Ahn, Genetic variation of 23 autosomal STR loci in Korean population, Forensic science international. Genetics 7(3) (2013) e76-7.
[19] H.C. Park, K. Kim, Y. Nam, J. Park, J. Lee, H. Lee, H. Kwon, H. Jin, W. Kim, W. Kim, S. Lim, Population genetic study for 24 STR loci and Y indel (GlobalFiler PCR Amplification kit and PowerPlex(R) Fusion system) in 1000 Korean individuals, Leg Med (Tokyo) 21 (2016) 53-7.
[20] J. Ng, R.F. Oldt, K.L. McCulloh, J.A. Weise, J. Viray, B. Budowle, D.G. Smith, S. Kanthaswamy, Native American population data based on the Globalfiler((R)) autosomal STR loci, Forensic Science International. Genetics 24 (2016) e12-e13.
[21] J.A. Aguilar-Velazquez, G. Martinez-Cortes, A. Inclan-Sanchez, O. Romero-Renteria, X.X. Diaz-Navarro, H. Rangel-Villalobos, Population data of 23 STR loci (PowerPlex(R) Fusion System) in Mexican Mestizos from the West Region, Int. J. Legal Med. 130(6) (2016) 1489-1491.
[22] B. Ramos-Gonzalez, J.A. Aguilar-Velazquez, L. Chavez-Briones Mde, J.R. Delgado-Chavarria, E. Alfaro-Lopez, H. Rangel-Villalobos, Population data of 24 STRs in Mexican-Mestizo population from Monterrey, Nuevo Leon (Northeast, Mexico) based on Powerplex((R)) Fusion and GlobalFiler((R)) kits, Forensic Science International. Genetics 21 (2016) e15-7.
[23] C. Almeida, T. Ribeiro, A.R. Oliveira, M.J. Porto, J. Costa Santos, D. Dias, P. Dario, Population data of the GlobalFiler((R)) Express loci in South Portuguese population, Forensic science international. Genetics 19 (2015) 39-41.
[24] S. Guerreiro, T. Ribeiro, M.J. Porto, M.J. Carneiro de Sousa, P. Dario, Characterization of GlobalFiler loci in Angolan and Guinean populations inhabiting Southern Portugal, Int J Legal Med 131(2) (2017) 365-368.
[25] A. Ossowski, M. Diepenbroek, M. Szargut, G. Zielinska, M. Jedrzejczyk, J. Berent, R. Jacewicz, Population analysis and forensic evaluation of 21 autosomal loci included in GlobalFiler PCR Kit in Poland, Forensic Sci Int Genet 29 (2017) e38-e39.
[26] A.A. Westen, H. Haned, L.J. Grol, J. Harteveld, K.J. van der Gaag, P. de Knijff, T. Sijen, Combining results of forensic STR kits: HDplex validation including allelic association and linkage testing with NGM and Identifiler loci, Int. J. Legal Med. 126(5) (2012) 781-9.
[27] D. Taylor, J.A. Bright, C. McGovern, S. Neville, D. Grover, Allele frequency database for GlobalFiler STR loci in Australian and New Zealand populations, Forensic science international. Genetics 28 (2017) e38-e40.
[28] C.B. Moyses, W.M. Tsutsumida, P.E. Raimann, C.H. da Motta, T.L. Nogueira, O.C. Dos Santos, B.B. de Figueiredo, T.F. Mishima, I.M. Candido, N.M. de Oliveira Godinho, L.S. Beltrami, R.K. Lopes, A.F. Guidolin, A. Mantovani, S.M. Dos Santos, C.A. de Souza, L. Gusmao, Population data of the 21 autosomal STRs included in the GlobalFiler((R)) kits in population samples from five Brazilian regions, …
[29] M.L. Parolin, L.E. Real, L.B. Martinazzo, N.G. Basso, Population genetic analyses of the Powerplex((R)) Fusion kit in a cosmopolitan sample of Chubut Province (Patagonia Argentina), Forensic Science International. Genetics 19 (2015) 221-222.
[30] C. Vullo, M. Rotondo, N. Daguerre, A. Quiroz, V. Velazquez, P. Machado, H. Serra, A. Borosky, Genetic polymorphism of 22 autosomal STR markers in Paraguay, Forensic Science International. Genetics 25 (2016) e16-e17.
[31] A. Gaviria, A.K. Zambrano, G. Morejon, J. Galarza, V. Aguirre, M. Vela, J.J. Builes, G. Burgos, Twenty two autosomal microsatellite data from Ecuador (Powerplex Fusion), Forensic Science International: Genetics Supplement Series 4(1) (2013) e330-e333.
[32] P.G. Ristow, K.W. Cloete, M.E. D'Amato, GlobalFiler((R)) Express DNA amplification kit in South Africa: Extracting the past from the present, Forensic Science International. Genetics 24 (2016) 194-201.
[truncated: 9 more columns]

## Sheet: Table S6
Table S6. Average population shared composition of 44 populations included in the ADMIXTURE analysis
Ancestry	Number	K2-1	K2-2	K3-1	K3-2	K3-3	K4-1	K4-2	K4-3	K4-4	K5-1	K5-2	K5-3	K5-4	K5-5	K6-1	K6-2	K6-3	K6-4	K6-5	K6-6	K7-1	K7-2	K7-3	K7-4	K7-5	K7-6	K7-7
Ami.DG	2	1	0	0.169	0	0.831	0.288	0.602	0	0.109	0.528	0.174	0	0	0.298	0.022	0.158	0	0.525	0.295	0	0	0	0	0.165	0.503	0.032	0.3
Banlashan_MN	2	0.935	0.065	0.951	0.049	0	0.018	0	0.044	0.938	0	0	1	0	0	0	0	1	0	0	0	0	1	0	0	0	0	0
China_Lahu.DG	2	0.986	0.014	0.399	0.013	0.588	0.006	0.678	0.015	0.301	0.625	0.244	0.115	0.009	0.007	0.023	0.24	0.108	0.613	0.007	0.009	0.008	0.09	0.063	0.216	0.586	0.03	0.007
Chokhopani_2700BP	1	0.894	0.106	0.901	0.099	0	0	0.003	0.104	0.893	0	0	1	0	0	0	0	1	0	0	0	0	0.452	0.548	0	0	0	0
Dacaozi_IA	3	0.969	0.031	0.917	0.016	0.067	0.078	0.071	0.008	0.843	0.018	0.584	0.373	0	0.025	0.01	0.603	0.347	0.015	0.024	0	0	0.746	0	0.187	0.026	0.033	0.009
Dai.DG	5	0.998	0.002	0.227	0.001	0.772	0.018	0.855	0.003	0.124	0.81	0.145	0.019	0.002	0.024	0.019	0.138	0.017	0.801	0.023	0.002	0.002	0.015	0.012	0.128	0.767	0.052	0.024
Dai_Xishaungbanna	99	1	0	0.136	0	0.864	0	0.976	0	0.024	0.96	0.03	0.008	0	0.001	0.011	0.03	0.008	0.95	0.001	0	0	0.006	0.005	0.025	0.902	0.06	0.001
Erdaojingzi_LN	3	0.941	0.059	0.909	0.055	0.036	0.128	0.026	0.031	0.816	0.01	0.467	0.471	0	0.052	0	0.485	0.453	0.012	0.051	0	0	1	0	0	0	0	0
Han.DG	3	0.999	0.001	0.606	0	0.394	0.011	0.47	0	0.518	0.339	0.557	0.092	0	0.012	0.031	0.546	0.079	0.331	0.012	0	0	0.111	0.021	0.509	0.316	0.032	0.012
Han_Beijing	103	0.999	0.001	0.783	0.001	0.216	0	0.308	0.001	0.691	0.114	0.825	0.06	0.001	0.001	0.016	0.832	0.038	0.113	0.001	0.001	0	0.068	0.01	0.801	0.108	0.011	0.001
Han_Southern	108	1	0	0.585	0	0.415	0.002	0.509	0	0.489	0.326	0.666	0.003	0	0.005	0.11	0.586	0.001	0.298	0.005	0	0	0.006	0.029	0.607	0.288	0.064	0.006
Haojiatai_LN	2	0.955	0.045	0.863	0.036	0.101	0.189	0.009	0	0.802	0	0.52	0.392	0	0.089	0.014	0.53	0.371	0	0.084	0	0	0.786	0	0.133	0.007	0.015	0.06
Hezhen.DG	2	0.965	0.035	0.843	0.031	0.126	0.003	0.199	0.032	0.766	0.081	0.605	0.296	0.018	0	0.005	0.622	0.273	0.081	0	0.019	0.018	0.277	0.101	0.547	0.051	0.006	0
Jiaozuoniecun_LBIA	2	0.947	0.053	0.885	0.045	0.07	0.172	0	0.013	0.815	0	0.578	0.357	0	0.064	0.005	0.592	0.34	0	0.063	0	0	0.514	0	0.425	0	0.023	0.038
Lajia_LN	4	0.941	0.059	0.958	0.042	0	0	0	0.033	0.967	0	0	1	0	0	0	0	1	0	0	0	0	1	0	0	0	0	0
Longtoushan_BA	2	0.96	0.04	0.93	0.025	0.045	0.109	0.009	0.014	0.868	0	0.475	0.48	0	0.045	0	0.506	0.451	0	0.043	0	0	1	0	0	0	0	0
Luoheguxiang_LBIA	2	0.951	0.049	0.871	0.04	0.088	0.161	0.027	0.007	0.805	0	0.592	0.349	0	0.058	0.004	0.611	0.328	0.001	0.056	0	0	0.487	0	0.457	0.013	0.011	0.031
Mbuti.DG	4	0	1	0	1	0	0	0	1	0	0	0	0	1	0	0	0	0	0	0	1	1	0	0	0	0	0	0
Mebrak_2125BP	3	0.863	0.137	0.869	0.128	0.003	0.009	0.012	0.132	0.847	0	0	1	0	0	0	0	1	0	0	0	0	0.352	0.648	0	0	0	0
Miao.DG	2	1	0	0.53	0	0.47	0.011	0.551	0	0.438	0.447	0.44	0.102	0	0.011	0.03	0.431	0.092	0.437	0.011	0	0	0.114	0.028	0.399	0.426	0.024	0.01
Miaozigou_MN	2	0.96	0.04	0.983	0.017	0	0.011	0	0.005	0.983	0	0.244	0.756	0	0	0	0.262	0.738	0	0	0	0	1	0	0	0	0	0
Mogushan_Xianbei_IA	2	0.925	0.075	0.939	0.061	0	0	0	0.063	0.937	0	0	1	0	0	0	0	1	0	0	0	0	0.88	0.12	0	0	0	0
Mongola.DG	2	0.964	0.036	0.791	0.032	0.177	0.002	0.251	0.034	0.714	0.126	0.609	0.244	0.021	0.001	0.024	0.609	0.224	0.121	0	0.022	0.019	0.219	0.102	0.551	0.096	0.013	0
Naxi.DG	3	0.983	0.017	0.756	0.014	0.23	0	0.316	0.016	0.668	0.209	0.535	0.252	0.004	0	0.017	0.539	0.235	0.204	0	0.004	0.004	0.228	0.092	0.48	0.177	0.019	0
Oroqen.DG	2	0.954	0.046	0.873	0.042	0.085	0	0.157	0.044	0.8	0.045	0.594	0.336	0.025	0	0	0.617	0.311	0.047	0	0.025	0.023	0.296	0.13	0.537	0.013	0.001	0
Pingliangtai_LN	4	0.944	0.056	0.872	0.053	0.075	0.206	0	0.005	0.789	0	0.449	0.455	0	0.096	0.007	0.469	0.432	0	0.091	0	0	0.892	0	0.1	0	0.004	0.004
Samdzong_1500BP	4	0.899	0.101	0.907	0.093	0	0.004	0	0.097	0.899	0	0	1	0	0	0	0	1	0	0	0	0	0.118	0.882	0	0	0	0
She.DG	2	1	0	0.545	0	0.455	0.019	0.526	0	0.455	0.405	0.502	0.072	0	0.02	0.045	0.481	0.062	0.393	0.02	0	0	0.079	0.025	0.462	0.376	0.037	0.02
Sherpa.DG	2	0.951	0.049	0.878	0.046	0.077	0	0.15	0.048	0.802	0.068	0.484	0.426	0.022	0	0.011	0.494	0.406	0.066	0	0.022	0.022	0.318	0.2	0.433	0.007	0.02	0
Shimao_LN	2	0.949	0.051	0.962	0.038	0	0.029	0	0.022	0.949	0	0.495	0.505	0	0	0	0.526	0.474	0	0	0	0	1	0	0	0	0	0
Taiwan_Hanben	36	0.941	0.059	0	0.046	0.954	0.962	0.037	0.001	0	0.034	0	0.004	0.001	0.962	0.005	0	0.004	0.052	0.938	0.001	0.001	0.003	0	0	0.04	0	0.956
Tanshishan_LN	4	0.896	0.104	0	0.103	0.897	0.713	0.257	0.019	0.01	0.23	0	0.052	0.016	0.702	0.041	0	0.04	0.211	0.691	0.016	0.016	0.047	0	0	0.143	0.084	0.709
Tibetan.DG	2	0.94	0.06	0.866	0.057	0.077	0	0.149	0.059	0.792	0.065	0.478	0.423	0.034	0	0.021	0.479	0.405	0.061	0	0.034	0.033	0.297	0.21	0.436	0.004	0.02	0
Tu.DG	2	0.951	0.049	0.763	0.046	0.191	0	0.269	0.048	0.683	0.162	0.537	0.268	0.032	0	0.02	0.54	0.25	0.157	0	0.033	0.029	0.22	0.13	0.482	0.119	0.02	0
Tujia.DG	2	1	0	0.574	0	0.426	0.011	0.506	0	0.483	0.385	0.513	0.091	0	0.011	0.032	0.502	0.079	0.376	0.011	0	0	0.104	0.025	0.468	0.363	0.028	0.011
Uyghur.DG	5	0.773	0.227	0.671	0.224	0.106	0.005	0.155	0.229	0.611	0.16	0.132	0.501	0.202	0.005	0	0.138	0.484	0.169	0.005	0.204	0.173	0.073	0.592	0.119	0.035	0.003	0.004
Wadian_LN	2	0.946	0.054	0.925	0.05	0.025	0.144	0	0.012	0.844	0	0.505	0.449	0	0.046	0.004	0.525	0.426	0	0.044	0	0	0.768	0	0.21	0	0.009	0.014
Wanggou_MN	5	0.928	0.072	0.937	0.063	0	0.069	0	0.043	0.888	0	0.266	0.727	0	0.007	0.017	0.283	0.694	0	0.006	0	0	1	0	0	0	0	0
Wuzhuangguoliang	17	0.944	0.056	0.958	0.037	0.005	0.018	0.009	0.031	0.942	0.006	0.185	0.804	0	0.004	0.005	0.2	0.785	0.006	0.004	0	0	0.904	0.017	0.052	0.005	0.022	0
Xiaojingshan_EN	3	0.909	0.091	0.911	0.084	0.005	0.256	0	0.032	0.711	0	0.066	0.751	0	0.183	0	0.077	0.747	0	0.176	0	0	0.958	0	0	0	0	0.042
Xibo.DG	2	0.964	0.036	0.814	0.032	0.155	0.004	0.226	0.032	0.738	0.093	0.649	0.237	0.021	0	0.015	0.655	0.217	0.092	0.001	0.021	0.019	0.226	0.092	0.583	0.058	0.022	0
Xitoucun_LN	7	0.902	0.098	0.032	0.097	0.872	0.741	0.188	0.014	0.057	0.176	0.004	0.073	0.01	0.736	0.009	0.002	0.074	0.178	0.727	0.01	0.011	0.088	0	0	0.097	0.062	0.741
Yi.DG	2	0.983	0.017	0.714	0.014	0.272	0	0.354	0.016	0.63	0.256	0.494	0.246	0.004	0	0.011	0.504	0.229	0.252	0	0.004	0.004	0.224	0.09	0.44	0.221	0.02	0

## Sheet: Table S7
Table S7. The shared genetic drift between Highlander East Asians and other reference populations based on the high-density 1240K dataset
Population	Mebrak_2125BP	Samdzong_1500BP	Chokhopani_2700BP	Lajia_LN	Liangdao2_EN	Taiwan_Hanben	Tibetan.DG	Dai.DG	Naxi.DG	Daur.DG	Mongola.DG	Oroqen.DG	Ami.DG	Uyghur.DG	She.DG	Yi.DG	Tujia.DG	Atayal.DG	Tu.DG	Han.DG	Miao.DG	Xibo.DG	Hezhen.DG	China_Lahu.DG	Han_Southern	Dai_Xishaungbanna	Han_Beijing	Sherpa.DG	Taiwan_Gongguan	Wuzhuangguoliang	Longtoushan_BA	Banlashan_MN	Dacaozi_IA	Erdaojingzi_LN	Haojiatai_LN	Haojiatai_LBIA	Haminmangha_MN	Jinchankou_LN	Jiaozuoniecun_LBIA	Luoheguxiang_LBIA	Mogushan_Xianbei_IA	Miaozigou_MN	Pingliangtai_LN	Shimao_LN	Wadian_LN	Wanggou_MN	Wuqi_EN	Xiaowu_MN	Zhalainuoer_EN
Mebrak_2125BP		0.313609	0.310683	0.306113	0.28722	0.295377	0.304337	0.295997	0.303785	0.29696	0.298261	0.29708	0.29753	0.26322	0.302133	0.303431	0.303325	0.295418	0.296914	0.302456	0.302974	0.296967	0.300237	0.297304	0.301829	0.297	0.30295	0.3058	0.297343	0.312324	0.304137	0.300952	0.303495	0.302839	0.305376	0.301182	0.301606	0.307515	0.301792	0.302256	0.301212	0.305389	0.302331	0.302868	0.304742	0.30323	0.297661	0.303562	0.303066
Samdzong_1500BP	0.313609		0.311311	0.304033	0.284589	0.294158	0.303925	0.293964	0.302506	0.296132	0.297497	0.296448	0.296465	0.263074	0.300899	0.302186	0.29993	0.293639	0.295429	0.300462	0.29988	0.295294	0.297127	0.295164	0.300352	0.295453	0.301475	0.305712	0.294652	0.311343	0.299345	0.302202	0.301192	0.299678	0.301401	0.297161	0.298039	0.303746	0.300301	0.301219	0.298896	0.301869	0.300943	0.302361	0.301592	0.301037	0.292682	0.299921	0.300881
Chokhopani_2700BP	0.310683	0.311311		0.304276	0.285633	0.294755	0.303433	0.295114	0.302774	0.296505	0.296388	0.296675	0.29653	0.262421	0.300648	0.302854	0.301131	0.296263	0.296151	0.301857	0.301834	0.295514	0.297566	0.297766	0.301778	0.297089	0.302745	0.30484	0.294161	0.313481	0.29794	0.300158	0.302625	0.299286	0.302018	0.297669	0.299294	0.304051	0.301564	0.30186	0.297613	0.305443	0.301434	0.30186	0.301523	0.302512	0.29186	0.300197	0.295885
Lajia_LN	0.306113	0.304033	0.304276		0.291587	0.301397	0.302879	0.301744	0.308668	0.304719	0.304523	0.305244	0.304086	0.26567	0.308555	0.309573	0.307984	0.300866	0.301397	0.308661	0.309562	0.304302	0.306395	0.301559	0.308573	0.302632	0.31023	0.304624	0.301655	0.317524	0.309131	0.311687	0.311305	0.31019	0.311074	0.308207	0.30792	0.314669	0.310189	0.308663	0.30812	0.313141	0.310723	0.31315	0.311209	0.311172	0.300655	0.310385	0.30823
Liangdao2_EN	0.28722	0.284589	0.285633	0.291587		0.309307	0.282826	0.298425	0.291388	0.287087	0.289456	0.286916	0.308871	0.256371	0.297343	0.291967	0.298176	0.306203	0.286355	0.299047	0.297298	0.288011	0.288552	0.295653	0.299228	0.299594	0.296741	0.284281	0.311855	0.300879	0.294902	0.289622	0.293823	0.292661	0.294156	0.292121	0.286373	0.293479	0.293244	0.293896	0.289585	0.297022	0.294452	0.291525	0.292158	0.293317	0.284309	0.292459	0.287427
Taiwan_Hanben	0.295377	0.294158	0.294755	0.301397	0.309307		0.291994	0.31088	0.302546	0.298329	0.300491	0.29767	0.326643	0.263086	0.311838	0.304424	0.310099	0.324772	0.296238	0.310325	0.310217	0.299349	0.299087	0.305979	0.311897	0.311918	0.309027	0.294909	0.32594	0.309576	0.304265	0.302064	0.305787	0.305203	0.308281	0.305028	0.2955	0.301974	0.306132	0.305969	0.297381	0.303403	0.306991	0.303045	0.306351	0.302629	0.293035	0.304502	0.298869
Tibetan.DG	0.304337	0.303925	0.303433	0.302879	0.282826	0.291994		0.293264	0.301418	0.295892	0.297116	0.29709	0.295221	0.262145	0.299866	0.300685	0.299685	0.291308	0.29532	0.299253	0.299445	0.295827	0.296618	0.294485	0.299292	0.294195	0.300408	0.304056	0.292128	0.309551	0.299107	0.300519	0.300257	0.297452	0.299598	0.299536	0.297043	0.303263	0.29997	0.298368	0.298137	0.300445	0.298691	0.300259	0.300076	0.300297	0.291076	0.299257	0.296042
Dai.DG	0.295997	0.293964	0.295114	0.301744	0.298425	0.31088	0.293264		0.304646	0.299441	0.300959	0.297636	0.314251	0.264008	0.312262	0.305216	0.310614	0.311924	0.297304	0.310962	0.311046	0.299989	0.300045	0.308558	0.311645	0.313923	0.30925	0.296346	0.31044	0.307694	0.302795	0.301437	0.304909	0.30212	0.306257	0.303113	0.294913	0.302095	0.305323	0.305131	0.29692	0.303474	0.305942	0.302137	0.305135	0.3013	0.292336	0.303735	0.297969
Naxi.DG	0.303785	0.302506	0.302774	0.308668	0.291388	0.302546	0.301418	0.304646		0.302559	0.303415	0.302268	0.306413	0.265494	0.309112	0.308794	0.308587	0.304278	0.301794	0.310087	0.308057	0.30279	0.302728	0.304571	0.30934	0.305326	0.309917	0.304807	0.302601	0.314752	0.305907	0.308021	0.308911	0.306785	0.308934	0.306894	0.302757	0.310862	0.308156	0.307959	0.303258	0.310258	0.30795	0.309371	0.309099	0.307042	0.297723	0.308332	0.303832
Daur.DG	0.29696	0.296132	0.296505	0.304719	0.287087	0.298329	0.295892	0.299441	0.302559		0.302373	0.308675	0.30289	0.267045	0.304869	0.302134	0.304114	0.29942	0.299417	0.306103	0.30348	0.301779	0.305955	0.298964	0.305547	0.300394	0.306466	0.297844	0.297906	0.311202	0.302886	0.307092	0.305924	0.304021	0.304536	0.304429	0.305288	0.305741	0.304493	0.306067	0.306126	0.306003	0.304992	0.30558	0.304737	0.302972	0.306326	0.303746	0.310779
Mongola.DG	0.298261	0.297497	0.296388	0.304523	0.289456	0.300491	0.297116	0.300959	0.303415	0.302373		0.306067	0.304494	0.266952	0.307047	0.303893	0.306247	0.302522	0.297751	0.306968	0.304434	0.303916	0.305558	0.299946	0.306905	0.301986	0.307725	0.299013	0.301693	0.311389	0.305601	0.307407	0.306387	0.304054	0.305354	0.30364	0.303824	0.306535	0.306231	0.305237	0.30522	0.308508	0.304963	0.306069	0.306461	0.305064	0.300561	0.30397	0.305959
Oroqen.DG	0.29708	0.296448	0.296675	0.305244	0.286916	0.29767	0.29709	0.297636	0.302268	0.308675	0.306067		0.301425	0.269161	0.304027	0.304313	0.304016	0.297234	0.297528	0.305394	0.303675	0.305494	0.31313	0.298586	0.30463	0.299259	0.305923	0.298432	0.298454	0.313542	0.307611	0.309186	0.305179	0.304572	0.304156	0.302895	0.309046	0.307595	0.303373	0.303786	0.318543	0.307561	0.30326	0.306387	0.304622	0.303628	0.313348	0.303474	0.313686
Ami.DG	0.29753	0.296465	0.29653	0.304086	0.308871	0.326643	0.295221	0.314251	0.306413	0.30289	0.304494	0.301425		0.265871	0.316266	0.307898	0.314493	0.329138	0.300716	0.314022	0.313116	0.302901	0.3029	0.309487	0.31553	0.315774	0.312627	0.298795	0.325919	0.310474	0.306463	0.30472	0.307927	0.305953	0.30788	0.308573	0.298273	0.304212	0.309198	0.309446	0.299594	0.305494	0.309473	0.304787	0.308189	0.30439	0.295041	0.306866	0.300032
Uyghur.DG	0.26322	0.263074	0.262421	0.26567	0.256371	0.263086	0.262145	0.264008	0.265494	0.267045	0.266952	0.269161	0.265871		0.268061	0.26678	0.266932	0.264055	0.264127	0.267233	0.265585	0.266438	0.266441	0.263137	0.26712	0.264079	0.267801	0.26353	0.261253	0.272933	0.265964	0.267229	0.267327	0.26507	0.265416	0.264427	0.266366	0.266188	0.264979	0.26499	0.268298	0.26639	0.265513	0.266017	0.265339	0.263881	0.261682	0.264925	0.269541
She.DG	0.302133	0.300899	0.300648	0.308555	0.297343	0.311838	0.299866	0.312262	0.309112	0.304869	0.307047	0.304027	0.316266	0.268061		0.310639	0.315324	0.313606	0.302513	0.314586	0.315428	0.305312	0.305645	0.308329	0.315721	0.312848	0.314484	0.30161	0.311611	0.315241	0.308157	0.309674	0.310833	0.309581	0.311796	0.310231	0.301385	0.309577	0.310912	0.311766	0.303619	0.309072	0.311653	0.310401	0.311558	0.308425	0.296752	0.309621	0.303616
Yi.DG	0.303431	0.302186	0.302854	0.309573	0.291967	0.304424	0.300685	0.305216	0.308794	0.302134	0.303893	0.304313	0.307898	0.26678	0.310639		0.309172	0.305091	0.301827	0.310228	0.309725	0.303515	0.304495	0.305437	0.310021	0.306344	0.31036	0.304269	0.305035	0.314024	0.305242	0.306939	0.308743	0.307995	0.308485	0.306746	0.304124	0.311	0.309272	0.308579	0.303615	0.311117	0.308044	0.309618	0.309298	0.30696	0.300573	0.308324	0.304902
Tujia.DG	0.303325	0.29993	0.301131	0.307984	0.298176	0.310099	0.299685	0.310614	0.308587	0.304114	0.306247	0.304016	0.314493	0.266932	0.315324	0.309172		0.311882	0.302331	0.314285	0.314175	0.305192	0.304509	0.308514	0.314401	0.311582	0.313555	0.300337	0.311424	0.314833	0.307174	0.306273	0.310758	0.308631	0.312184	0.307494	0.301246	0.308704	0.310511	0.310067	0.304927	0.308652	0.311481	0.309229	0.310366	0.308267	0.296013	0.308884	0.304555
Atayal.DG	0.295418	0.293639	0.296263	0.300866	0.306203	0.324772	0.291308	0.311924	0.304278	0.29942	0.302522	0.297234	0.329138	0.264055	0.313606	0.305091	0.311882		0.298831	0.311386	0.311306	0.300033	0.299157	0.306978	0.31292	0.312851	0.31022	0.296348	0.323483	0.309278	0.304961	0.302908	0.306153	0.304255	0.306024	0.304916	0.293671	0.300448	0.306551	0.306057	0.299869	0.303855	0.306695	0.30238	0.30606	0.303195	0.290692	0.30388	0.294342
Tu.DG	0.296914	0.295429	0.296151	0.301397	0.286355	0.296238	0.29532	0.297304	0.301794	0.299417	0.297751	0.297528	0.300716	0.264127	0.302513	0.301827	0.302331	0.298831		0.303128	0.303291	0.297703	0.29822	0.297778	0.302626	0.298399	0.303337	0.299592	0.296417	0.307221	0.300861	0.30138	0.301969	0.300921	0.300955	0.299126	0.297385	0.302211	0.30056	0.301712	0.299885	0.302738	0.301121	0.301492	0.303081	0.301047	0.29135	0.302611	0.297065
Han.DG	0.302456	0.300462	0.301857	0.308661	0.299047	0.310325	0.299253	0.310962	0.310087	0.306103	0.306968	0.305394	0.314022	0.267233	0.314586	0.310228	0.314285	0.311386	0.303128		0.313213	0.305897	0.305834	0.306962	0.315252	0.311805	0.314438	0.303074	0.310131	0.315654	0.308732	0.308632	0.310803	0.310605	0.312115	0.312552	0.302384	0.310234	0.311721	0.312238	0.304705	0.310565	0.312109	0.311162	0.311676	0.309826	0.298673	0.309079	0.304049
Miao.DG	0.302974	0.29988	0.301834	0.309562	0.297298	0.310217	0.299445	0.311046	0.308057	0.30348	0.304434	0.303675	0.313116	0.265585	0.315428	0.309725	0.314175	0.311306	0.303291	0.313213		0.303373	0.304385	0.308925	0.314095	0.311875	0.313029	0.301594	0.309959	0.317052	0.307203	0.306185	0.31012	0.30873	0.311286	0.307474	0.300275	0.309444	0.310898	0.309148	0.303337	0.309741	0.310315	0.309192	0.309086	0.307159	0.297851	0.308675	0.30236
Xibo.DG	0.296967	0.295294	0.295514	0.304302	0.288011	0.299349	0.295827	0.299989	0.30279	0.301779	0.303916	0.305494	0.302901	0.266438	0.305312	0.303515	0.305192	0.300033	0.297703	0.305897	0.303373		0.305077	0.298021	0.305889	0.300546	0.306836	0.297349	0.299554	0.311256	0.305259	0.305536	0.305362	0.304155	0.304349	0.301865	0.302024	0.30547	0.305613	0.304953	0.306949	0.305452	0.305258	0.305353	0.305478	0.302961	0.301679	0.30184	0.306387
Hezhen.DG	0.300237	0.297127	0.297566	0.306395	0.288552	0.299087	0.296618	0.300045	0.302728	0.305955	0.305558	0.31313	0.3029	0.266441	0.305645	0.304495	0.304509	0.299157	0.29822	0.305834	0.304385	0.305077		0.300078	0.305835	0.300808	0.30711	0.298791	0.299342	0.312704	0.306234	0.309839	0.305765	0.303185	0.304399	0.301793	0.307143	0.307929	0.304956	0.306664	0.313861	0.307995	0.305182	0.306045	0.305542	0.304091	0.306276	0.303108	0.311774
China_Lahu.DG	0.297304	0.295164	0.297766	0.301559	0.295653	0.305979	0.294485	0.308558	0.304571	0.298964	0.299946	0.298586	0.309487	0.263137	0.308329	0.305437	0.308514	0.306978	0.297778	0.306962	0.308925	0.298021	0.300078		0.308578	0.308819	0.307084	0.296379	0.30491	0.308301	0.301609	0.301007	0.304068	0.300158	0.30584	0.302866	0.295522	0.303832	0.304246	0.30306	0.297288	0.303305	0.303646	0.302361	0.30293	0.302275	0.293238	0.300128	0.298736
Han_Southern	0.301829	0.300352	0.301778	0.308573	0.299228	0.311897	0.299292	0.311645	0.30934	0.305547	0.306905	0.30463	0.31553	0.26712	0.315721	0.310021	0.314401	0.31292	0.302626	0.315252	0.314095	0.305889	0.305835	0.308578		0.313321	0.315738	0.302312	0.311895	0.31704	0.30859	0.308355	0.311121	0.309618	0.312245	0.309363	0.302187	0.310209	0.311578	0.311704	0.303856	0.309923	0.311958	0.310318	0.311596	0.308997	0.298666	0.310342	0.304575
Dai_Xishaungbanna	0.297	0.295453	0.297089	0.302632	0.299594	0.311918	0.294195	0.313923	0.305326	0.300394	0.301986	0.299259	0.315774	0.264079	0.312848	0.306344	0.311582	0.312851	0.298399	0.311805	0.311875	0.300546	0.300808	0.308819	0.313321		0.310907	0.29729	0.311552	0.310247	0.303479	0.302003	0.305893	0.303754	0.307009	0.304501	0.296695	0.303749	0.305932	0.306358	0.298328	0.304012	0.306793	0.303977	0.305981	0.302749	0.293218	0.304748	0.298408
Han_Beijing	0.30295	0.301475	0.302745	0.31023	0.296741	0.309027	0.300408	0.30925	0.309917	0.306466	0.307725	0.305923	0.312627	0.267801	0.314484	0.31036	0.313555	0.31022	0.303337	0.314438	0.313029	0.306836	0.30711	0.307084	0.315738	0.310907		0.303531	0.30921	0.318274	0.309384	0.309666	0.311868	0.310083	0.312493	0.309644	0.30392	0.311824	0.311918	0.312214	0.30558	0.311454	0.312288	0.311603	0.312373	0.310384	0.299824	0.311153	0.306171
Sherpa.DG	0.3058	0.305712	0.30484	0.304624	0.284281	0.294909	0.304056	0.296346	0.304807	0.297844	0.299013	0.298432	0.298795	0.26353	0.30161	0.304269	0.300337	0.296348	0.299592	0.303074	0.301594	0.297349	0.298791	0.296379	0.302312	0.29729	0.303531		0.29494	0.31208	0.302724	0.304098	0.303419	0.30156	0.303845	0.301412	0.299486	0.305528	0.301001	0.301445	0.299363	0.305947	0.301519	0.303572	0.304333	0.303499	0.293422	0.302728	0.300902
Taiwan_Gongguan	0.297343	0.294652	0.294161	0.301655	0.311855	0.32594	0.292128	0.31044	0.302601	0.297906	0.301693	0.298454	0.325919	0.261253	0.311611	0.305035	0.311424	0.323483	0.296417	0.310131	0.309959	0.299554	0.299342	0.30491	0.311895	0.311552	0.30921	0.29494		0.308114	0.301703	0.30218	0.308055	0.305778	0.309192	0.3064	0.293999	0.303846	0.307959	0.305531	0.297657	0.299995	0.306043	0.302937	0.30647	0.304803	0.294927	0.305081	0.295656
Wuzhuangguoliang	0.312324	0.311343	0.313481	0.317524	0.300879	0.309576	0.309551	0.307694	0.314752	0.311202	0.311389	0.313542	0.310474	0.272933	0.315241	0.314024	0.314833	0.309278	0.307221	0.315654	0.317052	0.311256	0.312704	0.308301	0.31704	0.310247	0.318274	0.31208	0.308114		0.319269	0.319153	0.320002	0.317447	0.319376	0.317548	0.31411	0.323913	0.31543	0.316554	0.31107	0.31844	0.316564	0.319175	0.319527	0.320195	0.308643	0.319051	0.313252
Longtoushan_BA	0.304137	0.299345	0.29794	0.309131	0.294902	0.304265	0.299107	0.302795	0.305907	0.302886	0.305601	0.307611	0.306463	0.265964	0.308157	0.305242	0.307174	0.304961	0.300861	0.308732	0.307203	0.305259	0.306234	0.301609	0.30859	0.303479	0.309384	0.302724	0.301703	0.319269		0.31176	0.309759	0.310122	0.312781	0.311064	0.308671	0.311024	0.309333	0.309749	0.310335	0.314207	0.30966	0.309033	0.309758	0.310287	0.306423	0.306949	0.313221
Banlashan_MN	0.300952	0.302202	0.300158	0.311687	0.289622	0.302064	0.300519	0.301437	0.308021	0.307092	0.307407	0.309186	0.30472	0.267229	0.309674	0.306939	0.306273	0.302908	0.30138	0.308632	0.306185	0.305536	0.309839	0.301007	0.308355	0.302003	0.309666	0.304098	0.30218	0.319153	0.31176		0.310499	0.311156	0.31111	0.308949	0.312125	0.310224	0.30911	0.31056	0.313411	0.314253	0.310704	0.312092	0.312762	0.312894	0.304374	0.308061	0.313804
Dacaozi_IA	0.303495	0.301192	0.302625	0.311305	0.293823	0.305787	0.300257	0.304909	0.308911	0.305924	0.306387	0.305179	0.307927	0.267327	0.310833	0.308743	0.310758	0.306153	0.301969	0.310803	0.31012	0.305362	0.305765	0.304068	0.311121	0.305893	0.311868	0.303419	0.308055	0.320002	0.309759	0.310499		0.310188	0.312262	0.309616	0.305323	0.311625	0.312057	0.311118	0.305432	0.312602	0.311866	0.311604	0.311922	0.310031	0.299059	0.310877	0.307768
Erdaojingzi_LN	0.302839	0.299678	0.299286	0.31019	0.292661	0.305203	0.297452	0.30212	0.306785	0.304021	0.304054	0.304572	0.305953	0.26507	0.309581	0.307995	0.308631	0.304255	0.300921	0.310605	0.30873	0.304155	0.303185	0.300158	0.309618	0.303754	0.310083	0.30156	0.305778	0.317447	0.310122	0.311156	0.310188		0.313985	0.309214	0.303226	0.312224	0.311462	0.309592	0.305483	0.315512	0.31105	0.311154	0.311187	0.310685	0.299775	0.310509	0.305739
Haojiatai_LN	0.305376	0.301401	0.302018	0.311074	0.294156	0.308281	0.299598	0.306257	0.308934	0.304536	0.305354	0.304156	0.30788	0.265416	0.311796	0.308485	0.312184	0.306024	0.300955	0.312115	0.311286	0.304349	0.304399	0.30584	0.312245	0.307009	0.312493	0.303845	0.309192	0.319376	0.312781	0.31111	0.312262	0.313985		0.311258	0.303941	0.314479	0.315013	0.31266	0.308451	0.314547	0.313373	0.312301	0.314183	0.313972	0.299524	0.31077	0.306792
Haojiatai_LBIA	0.301182	0.297161	0.297669	0.308207	0.292121	0.305028	0.299536	0.303113	0.306894	0.304429	0.30364	0.302895	0.308573	0.264427	0.310231	0.306746	0.307494	0.304916	0.299126	0.312552	0.307474	0.301865	0.301793	0.302866	0.309363	0.304501	0.309644	0.301412	0.3064	0.317548	0.311064	0.308949	0.309616	0.309214	0.311258		0.301042	0.310262	0.310952	0.311533	0.302246	0.31471	0.310907	0.309516	0.310018	0.309672	0.29854	0.309165	0.304199
Haminmangha_MN	0.301606	0.298039	0.299294	0.30792	0.286373	0.2955	0.297043	0.294913	0.302757	0.305288	0.303824	0.309046	0.298273	0.266366	0.301385	0.304124	0.301246	0.293671	0.297385	0.302384	0.300275	0.302024	0.307143	0.295522	0.302187	0.296695	0.30392	0.299486	0.293999	0.31411	0.308671	0.312125	0.305323	0.303226	0.303941	0.301042		0.305067	0.304701	0.303148	0.315983	0.308852	0.303841	0.304566	0.304997	0.304617	0.310853	0.30516	0.317042
Jinchankou_LN	0.307515	0.303746	0.304051	0.314669	0.293479	0.301974	0.303263	0.302095	0.310862	0.305741	0.306535	0.307595	0.304212	0.266188	0.309577	0.311	0.308704	0.300448	0.302211	0.310234	0.309444	0.30547	0.307929	0.303832	0.310209	0.303749	0.311824	0.305528	0.303846	0.323913	0.311024	0.310224	0.311625	0.312224	0.314479	0.310262	0.305067		0.314365	0.311017	0.305496	0.315914	0.311477	0.314825	0.311732	0.314274	0.305477	0.310722	0.306531
Jiaozuoniecun_LBIA	0.301792	0.300301	0.301564	0.310189	0.293244	0.306132	0.29997	0.305323	0.308156	0.304493	0.306231	0.303373	0.309198	0.264979	0.310912	0.309272	0.310511	0.306551	0.30056	0.311721	0.310898	0.305613	0.304956	0.304246	0.311578	0.305932	0.311918	0.301001	0.307959	0.31543	0.309333	0.30911	0.312057	0.311462	0.315013	0.310952	0.304701	0.314365		0.312502	0.305101	0.313606	0.312477	0.31138	0.311083	0.312416	0.301328	0.314172	0.305994
Luoheguxiang_LBIA	0.302256	0.301219	0.30186	0.308663	0.293896	0.305969	0.298368	0.305131	0.307959	0.306067	0.305237	0.303786	0.309446	0.26499	0.311766	0.308579	0.310067	0.306057	0.301712	0.312238	0.309148	0.304953	0.306664	0.30306	0.311704	0.306358	0.312214	0.301445	0.305531	0.316554	0.309749	0.31056	0.311118	0.309592	0.31266	0.311533	0.303148	0.311017	0.312502		0.303108	0.314031	0.311376	0.312188	0.312298	0.311079	0.29966	0.31111	0.305157
Mogushan_Xianbei_IA	0.301212	0.298896	0.297613	0.30812	0.289585	0.297381	0.298137	0.29692	0.303258	0.306126	0.30522	0.318543	0.299594	0.268298	0.303619	0.303615	0.304927	0.299869	0.299885	0.304705	0.303337	0.306949	0.313861	0.297288	0.303856	0.298328	0.30558	0.299363	0.297657	0.31107	0.310335	0.313411	0.305432	0.305483	0.308451	0.302246	0.315983	0.305496	0.305101	0.303108		0.309001	0.305649	0.308105	0.304319	0.305097	0.321656	0.305691	0.323497
Miaozigou_MN	0.305389	0.301869	0.305443	0.313141	0.297022	0.303403	0.300445	0.303474	0.310258	0.306003	0.308508	0.307561	0.305494	0.26639	0.309072	0.311117	0.308652	0.303855	0.302738	0.310565	0.309741	0.305452	0.307995	0.303305	0.309923	0.304012	0.311454	0.305947	0.299995	0.31844	0.314207	0.314253	0.312602	0.315512	0.314547	0.31471	0.308852	0.315914	0.313606	0.314031	0.309001		0.313649	0.316903	0.313976	0.314837	0.30926	0.312588	0.30758
Pingliangtai_LN	0.302331	0.300943	0.301434	0.310723	0.294452	0.306991	0.298691	0.305942	0.30795	0.304992	0.304963	0.30326	0.309473	0.265513	0.311653	0.308044	0.311481	0.306695	0.301121	0.312109	0.310315	0.305258	0.305182	0.303646	0.311958	0.306793	0.312288	0.301519	0.306043	0.316564	0.30966	0.310704	0.311866	0.31105	0.313373	0.310907	0.303841	0.311477	0.312477	0.311376	0.305649	0.313649		0.311506	0.312651	0.312283	0.2995	0.31248	0.30486
Shimao_LN	0.302868	0.302361	0.30186	0.31315	0.291525	0.303045	0.300259	0.302137	0.309371	0.30558	0.306069	0.306387	0.304787	0.266017	0.310401	0.309618	0.309229	0.30238	0.301492	0.311162	0.309192	0.305353	0.306045	0.302361	0.310318	0.303977	0.311603	0.303572	0.302937	0.319175	0.309033	0.312092	0.311604	0.311154	0.312301	0.309516	0.304566	0.314825	0.31138	0.312188	0.308105	0.316903	0.311506		0.313606	0.312757	0.302886	0.309373	0.30763
Wadian_LN	0.304742	0.301592	0.301523	0.311209	0.292158	0.306351	0.300076	0.305135	0.309099	0.304737	0.306461	0.304622	0.308189	0.265339	0.311558	0.309298	0.310366	0.30606	0.303081	0.311676	0.309086	0.305478	0.305542	0.30293	0.311596	0.305981	0.312373	0.304333	0.30647	0.319527	0.309758	0.312762	0.311922	0.311187	0.314183	0.310018	0.304997	0.311732	0.311083	0.312298	0.304319	0.313976	0.312651	0.313606		0.312501	0.302849	0.311397	0.309691
Wanggou_MN	0.30323	0.301037	0.302512	0.311172	0.293317	0.302629	0.300297	0.3013	0.307042	0.302972	0.305064	0.303628	0.30439	0.263881	0.308425	0.30696	0.308267	0.303195	0.301047	0.309826	0.307159	0.302961	0.304091	0.302275	0.308997	0.302749	0.310384	0.303499	0.304803	0.320195	0.310287	0.312894	0.310031	0.310685	0.313972	0.309672	0.304617	0.314274	0.312416	0.311079	0.305097	0.314837	0.312283	0.312757	0.312501		0.303011	0.310116	0.304935
Wuqi_EN	0.297661	0.292682	0.29186	0.300655	0.284309	0.293035	0.291076	0.292336	0.297723	0.306326	0.300561	0.313348	0.295041	0.261682	0.296752	0.300573	0.296013	0.290692	0.29135	0.298673	0.297851	0.301679	0.306276	0.293238	0.298666	0.293218	0.299824	0.293422	0.294927	0.308643	0.306423	0.304374	0.299059	0.299775	0.299524	0.29854	0.310853	0.305477	0.301328	0.29966	0.321656	0.30926	0.2995	0.302886	0.302849	0.303011		0.298924	0.319963
Xiaowu_MN	0.303562	0.299921	0.300197	0.310385	0.292459	0.304502	0.299257	0.303735	0.308332	0.303746	0.30397	0.303474	0.306866	0.264925	0.309621	0.308324	0.308884	0.30388	0.302611	0.309079	0.308675	0.30184	0.303108	0.300128	0.310342	0.304748	0.311153	0.302728	0.305081	0.319051	0.306949	0.308061	0.310877	0.310509	0.31077	0.309165	0.30516	0.310722	0.314172	0.31111	0.305691	0.312588	0.31248	0.309373	0.311397	0.310116	0.298924		0.303399
Zhalainuoer_EN	0.303066	0.300881	0.295885	0.30823	0.287427	0.298869	0.296042	0.297969	0.303832	0.310779	0.305959	0.313686	0.300032	0.269541	0.303616	0.304902	0.304555	0.294342	0.297065	0.304049	0.30236	0.306387	0.311774	0.298736	0.304575	0.298408	0.306171	0.300902	0.295656	0.313252	0.313221	0.313804	0.307768	0.305739	0.306792	0.304199	0.317042	0.306531	0.305994	0.305157	0.323497	0.30758	0.30486	0.30763	0.309691	0.304935	0.319963	0.303399
Xitoucun_LN	0.287522	0.28522	0.286184	0.291173	0.305727	0.313536	0.281904	0.300379	0.292506	0.289718	0.290554	0.287844	0.309806	0.255586	0.300331	0.293864	0.299933	0.308305	0.285674	0.299102	0.299353	0.290064	0.287958	0.294911	0.301784	0.301506	0.299085	0.285027	0.314292	0.301689	0.297125	0.29259	0.296377	0.295219	0.29995	0.295632	0.287855	0.295864	0.298235	0.29683	0.290732	0.29248	0.297301	0.294748	0.296022	0.29396	0.283307	0.297052	0.293324
Tanshishan_LN	0.286502	0.284068	0.285163	0.290491	0.303737	0.314307	0.284438	0.300425	0.29342	0.288483	0.290486	0.287746	0.312102	0.254568	0.301327	0.293877	0.297757	0.309832	0.28619	0.299456	0.29943	0.290129	0.288959	0.297054	0.301823	0.301584	0.298715	0.283811	0.315071	0.297719	0.290799	0.294693	0.295686	0.295803	0.296927	0.295517	0.285895	0.296915	0.296892	0.29679	0.290945	0.298355	0.297304	0.292741	0.295312	0.295393	0.282609	0.296699	0.289186
Qihe_EN	0.27767	0.275524	0.279109	0.281675	0.299014	0.2984	0.275061	0.287909	0.2829	0.277578	0.28101	0.279529	0.295476	0.250016	0.289161	0.28347	0.287401	0.293514	0.275728	0.286743	0.287501	0.27883	0.278732	0.285888	0.289805	0.290309	0.287415	0.277007	0.298428	0.289599	0.282163	0.283453	0.286674	0.284352	0.288579	0.285505	0.2758	0.285765	0.285563	0.286606	0.283882	0.279367	0.286968	0.283207	0.284579	0.285088	0.276017	0.285036	0.273864
Xiaogao_EN	0.294621	0.295742	0.296411	0.304384	0.293425	0.301821	0.292396	0.296722	0.301155	0.301318	0.299762	0.303324	0.301947	0.26283	0.303465	0.301901	0.300921	0.30165	0.296217	0.304095	0.30281	0.299835	0.302161	0.29766	0.304231	0.298394	0.305836	0.296692	0.301569	0.315659	0.307833	0.31333	0.304042	0.306222	0.305562	0.304006	0.302849	0.30701	0.30735	0.305213	0.309613	0.306361	0.30702	0.306443	0.307544	0.306365	0.301817	0.305872	0.307389
Xiaojingshan_EN	0.297345	0.294018	0.29622	0.303867	0.296533	0.302935	0.292512	0.296132	0.299156	0.29923	0.299071	0.29948	0.300874	0.260875	0.302307	0.300169	0.301153	0.298314	0.293577	0.303327	0.301784	0.299066	0.300175	0.295928	0.303188	0.297322	0.3042	0.294752	0.303125	0.31126	0.305968	0.31064	0.304103	0.306267	0.30618	0.304363	0.305374	0.304134	0.304689	0.30504	0.303433	0.306564	0.304329	0.305907	0.305123	0.306126	0.300714	0.305497	0.299578
Yumin_EN	0.299744	0.297126	0.294423	0.307432	0.287472	0.293903	0.294583	0.291033	0.299876	0.30112	0.298688	0.303781	0.294126	0.264252	0.298285	0.300952	0.296911	0.28865	0.293398	0.299318	0.297071	0.298206	0.300952	0.292556	0.298275	0.292649	0.300085	0.298023	0.296412	0.319718	0.305941	0.309445	0.30183	0.301621	0.300447	0.299222	0.314436	0.308866	0.300525	0.302187	0.309109	0.309155	0.300434	0.304881	0.299361	0.30187	0.308178	0.300021	0.31252
Boshan_EN	0.301008	0.298236	0.297685	0.306938	0.293731	0.304095	0.296553	0.300621	0.305622	0.304752	0.302839	0.306795	0.304393	0.264729	0.307623	0.305608	0.306157	0.302111	0.299964	0.307877	0.30678	0.303119	0.305596	0.300569	0.307929	0.301805	0.309233	0.299068	0.304247	0.319279	0.307428	0.313566	0.309617	0.310965	0.308019	0.31014	0.30702	0.310592	0.310865	0.310097	0.307757	0.310321	0.310254	0.310265	0.309488	0.309877	0.302696	0.308203	0.31245
Liangdao1_EN	0.281106	0.278832	0.278417	0.28648	0.31339	0.305154	0.277343	0.292258	0.286436	0.282927	0.283585	0.284216	0.302794	0.252856	0.293952	0.286904	0.291899	0.298419	0.280007	0.292116	0.292055	0.282813	0.284151	0.289822	0.293967	0.294417	0.291761	0.279544	0.304268	0.292165	0.287714	0.287961	0.288661	0.289654	0.290849	0.289006	0.284612	0.289452	0.289183	0.29065	0.288048	0.284476	0.290832	0.28512	0.289518	0.287802	0.275606	0.290221	0.280868
Bianbian_EN	0.295921	0.293442	0.294531	0.306354	0.295707	0.303389	0.294534	0.298359	0.303194	0.301472	0.301528	0.30226	0.303211	0.261596	0.305124	0.301348	0.303736	0.298772	0.296727	0.304943	0.302635	0.302386	0.303283	0.299601	0.305476	0.299815	0.30665	0.29491	0.305712	0.314523	0.307522	0.311551	0.307336	0.307402	0.305717	0.305701	0.302619	0.310698	0.306186	0.306055	0.301708	0.310133	0.307282	0.308	0.306387	0.308482	0.304291	0.305802	0.303152
[truncated: 9 more columns]

## Sheet: Table S8
Table S8. Results of admixture signals in Highlander East Asian Sherpa estimated via admixture-f3(modern/ancient East Asian1, modern/ancient East Asian2; Shera).
Source1	Source2	Target	f_3	std.err	Z	SNPs
Wuzhuangguoliang	Zhalainuoer_EN	Sherpa.DG	0.029734	0.005389	5.518	16060
Zhalainuoer_EN	Qihe_EN	Sherpa.DG	0.026085	0.004567	5.712	31065
Chokhopani_2700BP	Zhalainuoer_EN	Sherpa.DG	0.018095	0.003078	5.878	99943
Mebrak_2125BP	Miaozigou_MN	Sherpa.DG	0.017881	0.002983	5.994	103021
Mebrak_2125BP	Zhalainuoer_EN	Sherpa.DG	0.022345	0.003633	6.15	68684
Wuzhuangguoliang	Qihe_EN	Sherpa.DG	0.025032	0.003933	6.365	31324
Chokhopani_2700BP	Wuqi_EN	Sherpa.DG	0.02121	0.003309	6.41	103600
Wuzhuangguoliang	Miaozigou_MN	Sherpa.DG	0.02759	0.004274	6.455	24587
Miaozigou_MN	Qihe_EN	Sherpa.DG	0.02469	0.003796	6.505	47782
Tibetan.DG	Zhalainuoer_EN	Sherpa.DG	0.01832	0.002677	6.843	113516
Wuzhuangguoliang	Wuqi_EN	Sherpa.DG	0.036346	0.005291	6.87	17898
Chokhopani_2700BP	Yumin_EN	Sherpa.DG	0.018032	0.002623	6.875	431226
Zhalainuoer_EN	Liangdao1_EN	Sherpa.DG	0.031981	0.004609	6.939	34724
Miaozigou_MN	Zhalainuoer_EN	Sherpa.DG	0.033949	0.004881	6.955	27247
Tibetan.DG	Miaozigou_MN	Sherpa.DG	0.017253	0.002449	7.046	169760
Chokhopani_2700BP	Miaozigou_MN	Sherpa.DG	0.020155	0.002848	7.076	149198
Miaozigou_MN	Liangdao1_EN	Sherpa.DG	0.027662	0.003904	7.085	52991
Mebrak_2125BP	Qihe_EN	Sherpa.DG	0.021472	0.003021	7.109	117242
Samdzong_1500BP	Miaozigou_MN	Sherpa.DG	0.017148	0.002403	7.136	164067
Chokhopani_2700BP	Longtoushan_BA	Sherpa.DG	0.018747	0.002607	7.191	312235
Wuzhuangguoliang	Liangdao1_EN	Sherpa.DG	0.028803	0.003994	7.212	33050
Mebrak_2125BP	Wuzhuangguoliang	Sherpa.DG	0.023145	0.003184	7.269	62371
Miaozigou_MN	Wuqi_EN	Sherpa.DG	0.033178	0.004552	7.288	29915
Wuzhuangguoliang	Mogushan_Xianbei_IA	Sherpa.DG	0.032958	0.004497	7.329	23668
Chokhopani_2700BP	Haojiatai_LBIA	Sherpa.DG	0.018969	0.002574	7.371	436471
Miaozigou_MN	Mbuti.DG	Sherpa.DG	0.018074	0.002449	7.381	215612
Chokhopani_2700BP	Jinchankou_LN	Sherpa.DG	0.021056	0.002816	7.476	403141
Chokhopani_2700BP	Qihe_EN	Sherpa.DG	0.02219	0.002966	7.481	164389
Chokhopani_2700BP	Banlashan_MN	Sherpa.DG	0.018639	0.002471	7.542	594774
Chokhopani_2700BP	Liangdao1_EN	Sherpa.DG	0.022033	0.002917	7.552	186987
Jinchankou_LN	Zhalainuoer_EN	Sherpa.DG	0.027135	0.003567	7.608	71355
Chokhopani_2700BP	Mogushan_Xianbei_IA	Sherpa.DG	0.021699	0.002846	7.625	146124
Wuzhuangguoliang	Mbuti.DG	Sherpa.DG	0.020506	0.002689	7.625	121727
Atayal.DG	Yumin_EN	Sherpa.DG	0.02123	0.002783	7.63	455294
Mebrak_2125BP	Haojiatai_LBIA	Sherpa.DG	0.020914	0.002726	7.673	300389
Chokhopani_2700BP	Xiaowu_MN	Sherpa.DG	0.020306	0.002637	7.701	566143
Wuqi_EN	Liangdao1_EN	Sherpa.DG	0.03261	0.004234	7.702	39296
Mebrak_2125BP	Wuqi_EN	Sherpa.DG	0.026714	0.003467	7.705	72805
Mebrak_2125BP	Xiaogao_EN	Sherpa.DG	0.020731	0.002677	7.745	320165
Chokhopani_2700BP	Wuzhuangguoliang	Sherpa.DG	0.022228	0.002854	7.789	90244
Chokhopani_2700BP	Taiwan_Gongguan	Sherpa.DG	0.020653	0.00265	7.792	353575
Tibetan.DG	Wuzhuangguoliang	Sherpa.DG	0.019328	0.002467	7.834	98761
Mebrak_2125BP	Banlashan_MN	Sherpa.DG	0.019209	0.002434	7.891	401737
Tibetan.DG	Atayal.DG	Sherpa.DG	0.018525	0.002344	7.903	675880
Chokhopani_2700BP	Bianbian_EN	Sherpa.DG	0.02076	0.002587	8.026	348180
Mebrak_2125BP	Yumin_EN	Sherpa.DG	0.022829	0.002829	8.069	300828
Atayal.DG	Zhalainuoer_EN	Sherpa.DG	0.026055	0.003229	8.069	105401
Wuqi_EN	Qihe_EN	Sherpa.DG	0.036423	0.00451	8.075	36265
Samdzong_1500BP	Haojiatai_LBIA	Sherpa.DG	0.017545	0.002168	8.093	479939
Mebrak_2125BP	Atayal.DG	Sherpa.DG	0.021609	0.00266	8.123	412062
Mebrak_2125BP	Mogushan_Xianbei_IA	Sherpa.DG	0.025371	0.003123	8.125	100659
Mebrak_2125BP	Liangdao1_EN	Sherpa.DG	0.02528	0.00311	8.129	132003
Tibetan.DG	Yumin_EN	Sherpa.DG	0.019506	0.002394	8.148	489341
Samdzong_1500BP	Wuqi_EN	Sherpa.DG	0.021917	0.002689	8.152	113892
Mogushan_Xianbei_IA	Miaozigou_MN	Sherpa.DG	0.031925	0.003914	8.157	39752
Tibetan.DG	Wuqi_EN	Sherpa.DG	0.021516	0.002632	8.174	117860
Haminmangha_MN	Qihe_EN	Sherpa.DG	0.027137	0.003287	8.256	100121
Mebrak_2125BP	Longtoushan_BA	Sherpa.DG	0.022081	0.002669	8.274	215697
Tibetan.DG	Haojiatai_LN	Sherpa.DG	0.018726	0.002246	8.337	473160
Samdzong_1500BP	Wuzhuangguoliang	Sherpa.DG	0.019915	0.002388	8.34	96466
Chokhopani_2700BP	Haojiatai_LN	Sherpa.DG	0.020206	0.002422	8.343	420730
Mebrak_2125BP	Taiwan_Gongguan	Sherpa.DG	0.022532	0.0027	8.346	248823
Haojiatai_LBIA	Zhalainuoer_EN	Sherpa.DG	0.029261	0.003505	8.349	78352
Wuzhuangguoliang	Tanshishan_LN	Sherpa.DG	0.032079	0.003841	8.352	39230
Chokhopani_2700BP	Wadian_LN	Sherpa.DG	0.019937	0.002383	8.368	594824
Zhalainuoer_EN	Tanshishan_LN	Sherpa.DG	0.035319	0.004217	8.376	39382
Samdzong_1500BP	Zhalainuoer_EN	Sherpa.DG	0.022587	0.002695	8.381	109528
Taiwan_Gongguan	Zhalainuoer_EN	Sherpa.DG	0.032051	0.003822	8.385	65589
Mebrak_2125BP	Haminmangha_MN	Sherpa.DG	0.023204	0.002765	8.393	234767
Samdzong_1500BP	Qihe_EN	Sherpa.DG	0.020029	0.002382	8.409	180486
Wuzhuangguoliang	Haminmangha_MN	Sherpa.DG	0.030243	0.003592	8.419	52346
Tibetan.DG	Qihe_EN	Sherpa.DG	0.020757	0.002465	8.421	185926
Chokhopani_2700BP	Erdaojingzi_LN	Sherpa.DG	0.020393	0.002418	8.432	488285
Chokhopani_2700BP	Boshan_EN	Sherpa.DG	0.020876	0.002476	8.432	483312
Mebrak_2125BP	Tu.DG	Sherpa.DG	0.019567	0.002319	8.438	448166
Liangdao2_EN	Zhalainuoer_EN	Sherpa.DG	0.03109	0.003681	8.445	80544
Mebrak_2125BP	Jinchankou_LN	Sherpa.DG	0.024034	0.002838	8.469	274498
Chokhopani_2700BP	Tu.DG	Sherpa.DG	0.019343	0.002277	8.495	665654
Tibetan.DG	Xiaogao_EN	Sherpa.DG	0.019198	0.002258	8.501	523964
Samdzong_1500BP	Longtoushan_BA	Sherpa.DG	0.01851	0.002172	8.523	341526
Samdzong_1500BP	Bianbian_EN	Sherpa.DG	0.020144	0.002357	8.546	382831
Zhalainuoer_EN	Mbuti.DG	Sherpa.DG	0.02508	0.00293	8.559	144324
Chokhopani_2700BP	Ami.DG	Sherpa.DG	0.020547	0.002397	8.572	655490
Mebrak_2125BP	Daur.DG	Sherpa.DG	0.021698	0.002526	8.59	413659
Mebrak_2125BP	Bianbian_EN	Sherpa.DG	0.02327	0.002708	8.592	245249
Tibetan.DG	Liangdao1_EN	Sherpa.DG	0.021805	0.002532	8.613	211668
Mogushan_Xianbei_IA	Tanshishan_LN	Sherpa.DG	0.029381	0.003409	8.62	57886
Chokhopani_2700BP	Shimao_LN	Sherpa.DG	0.020912	0.002425	8.623	597185
Chokhopani_2700BP	Mongola.DG	Sherpa.DG	0.020194	0.002341	8.625	663810
Mogushan_Xianbei_IA	Qihe_EN	Sherpa.DG	0.032603	0.00378	8.625	45372
Tibetan.DG	Taiwan_Gongguan	Sherpa.DG	0.020255	0.002345	8.636	400586
Chokhopani_2700BP	Haminmangha_MN	Sherpa.DG	0.022812	0.00264	8.641	343358
Wanggou_MN	Zhalainuoer_EN	Sherpa.DG	0.026809	0.003099	8.65	85916
Samdzong_1500BP	Xiaowu_MN	Sherpa.DG	0.019143	0.002211	8.657	621482
Chokhopani_2700BP	Xiaogao_EN	Sherpa.DG	0.022438	0.002592	8.657	462086
Samdzong_1500BP	Atayal.DG	Sherpa.DG	0.019267	0.002215	8.698	657660
Tibetan.DG	Erdaojingzi_LN	Sherpa.DG	0.019017	0.002186	8.7	546084
Samdzong_1500BP	Jinchankou_LN	Sherpa.DG	0.020487	0.002354	8.704	442727
Jinchankou_LN	Mbuti.DG	Sherpa.DG	0.021431	0.00246	8.713	581956
Liangdao2_EN	Wuzhuangguoliang	Sherpa.DG	0.027973	0.003208	8.719	74075
Taiwan_Gongguan	Miaozigou_MN	Sherpa.DG	0.026122	0.002993	8.726	99226
Chokhopani_2700BP	Xiaojingshan_EN	Sherpa.DG	0.021676	0.002476	8.756	290322
Chokhopani_2700BP	Tanshishan_LN	Sherpa.DG	0.023664	0.002701	8.76	210005
Chokhopani_2700BP	Daur.DG	Sherpa.DG	0.021401	0.002443	8.761	613910
Chokhopani_2700BP	Oroqen.DG	Sherpa.DG	0.021083	0.002401	8.783	659531
Wuqi_EN	Tanshishan_LN	Sherpa.DG	0.033309	0.003792	8.783	45687
Jinchankou_LN	Qihe_EN	Sherpa.DG	0.028132	0.003199	8.794	117524
Samdzong_1500BP	Tu.DG	Sherpa.DG	0.017719	0.002013	8.804	696631
Chokhopani_2700BP	Atayal.DG	Sherpa.DG	0.022857	0.002593	8.813	611440
Haojiatai_LBIA	Wuqi_EN	Sherpa.DG	0.030515	0.003457	8.828	85227
Haojiatai_LN	Zhalainuoer_EN	Sherpa.DG	0.029443	0.003332	8.836	75596
Tibetan.DG	Boshan_EN	Sherpa.DG	0.021027	0.002375	8.853	548966
Tibetan.DG	Xiaowu_MN	Sherpa.DG	0.020232	0.002282	8.865	642796
Chokhopani_2700BP	Xibo.DG	Sherpa.DG	0.021017	0.002366	8.883	662962
Mebrak_2125BP	Xiaojingshan_EN	Sherpa.DG	0.022798	0.002564	8.893	206497
Samdzong_1500BP	Haojiatai_LN	Sherpa.DG	0.019152	0.002152	8.9	458600
Mebrak_2125BP	Yi.DG	Sherpa.DG	0.021308	0.00239	8.916	443215
Xiaowu_MN	Zhalainuoer_EN	Sherpa.DG	0.029245	0.003279	8.92	98304
Zhalainuoer_EN	Bianbian_EN	Sherpa.DG	0.034456	0.003857	8.933	64499
Jinchankou_LN	Wuqi_EN	Sherpa.DG	0.031585	0.003535	8.935	74680
Samdzong_1500BP	Haminmangha_MN	Sherpa.DG	0.020188	0.002249	8.976	377370
Taiwan_Gongguan	Haminmangha_MN	Sherpa.DG	0.025863	0.002881	8.977	213470
Tibetan.DG	Haojiatai_LBIA	Sherpa.DG	0.02138	0.00238	8.982	495825
Wuzhuangguoliang	Xiaojingshan_EN	Sherpa.DG	0.028024	0.003118	8.989	53846
Mebrak_2125BP	Ami.DG	Sherpa.DG	0.02148	0.002386	9.001	441448
Taiwan_Gongguan	Wuqi_EN	Sherpa.DG	0.031946	0.003549	9.001	73685
Mebrak_2125BP	Xiaowu_MN	Sherpa.DG	0.023873	0.00265	9.008	383096
Wuzhuangguoliang	Jinchankou_LN	Sherpa.DG	0.030101	0.00334	9.012	63228
Samdzong_1500BP	Liangdao1_EN	Sherpa.DG	0.022435	0.002489	9.014	205312
Mebrak_2125BP	Oroqen.DG	Sherpa.DG	0.020518	0.002276	9.015	443452
Tibetan.DG	Jinchankou_LN	Sherpa.DG	0.021844	0.002416	9.04	458059
Tibetan.DG	Xitoucun_LN	Sherpa.DG	0.020145	0.002226	9.049	325890
Wuzhuangguoliang	Longtoushan_BA	Sherpa.DG	0.030392	0.003358	9.05	51161
Chokhopani_2700BP	Hezhen.DG	Sherpa.DG	0.021655	0.002393	9.051	660169
Chokhopani_2700BP	Xitoucun_LN	Sherpa.DG	0.022967	0.002537	9.054	292299
Mogushan_Xianbei_IA	Liangdao1_EN	Sherpa.DG	0.033527	0.003701	9.059	50615
Mebrak_2125BP	Boshan_EN	Sherpa.DG	0.02449	0.002703	9.06	333452
Liangdao2_EN	Tibetan.DG	Sherpa.DG	0.022264	0.002455	9.069	502642
Tibetan.DG	Tu.DG	Sherpa.DG	0.01931	0.002128	9.074	707651
Mebrak_2125BP	Shimao_LN	Sherpa.DG	0.021912	0.002413	9.08	403417
Tibetan.DG	Wadian_LN	Sherpa.DG	0.019285	0.002123	9.082	661309
Mebrak_2125BP	Mongola.DG	Sherpa.DG	0.021323	0.002348	9.083	446450
Samdzong_1500BP	Daur.DG	Sherpa.DG	0.020169	0.002221	9.083	658760
Tibetan.DG	Xiaojingshan_EN	Sherpa.DG	0.020338	0.002239	9.083	324269
Tibetan.DG	Banlashan_MN	Sherpa.DG	0.019966	0.002196	9.094	664168
Mebrak_2125BP	Liangdao2_EN	Sherpa.DG	0.025606	0.002813	9.101	307888
Mebrak_2125BP	Tanshishan_LN	Sherpa.DG	0.025689	0.002818	9.117	149055
Mebrak_2125BP	Xibo.DG	Sherpa.DG	0.021881	0.002398	9.124	445816
Mebrak_2125BP	Jiaozuoniecun_LBIA	Sherpa.DG	0.023479	0.002572	9.131	368764
Mebrak_2125BP	Wanggou_MN	Sherpa.DG	0.021778	0.002384	9.135	332807
Samdzong_1500BP	Erdaojingzi_LN	Sherpa.DG	0.019567	0.00214	9.141	530311
Mebrak_2125BP	Haojiatai_LN	Sherpa.DG	0.023162	0.002533	9.146	290081
Tibetan.DG	Longtoushan_BA	Sherpa.DG	0.020545	0.002246	9.149	352528
Mebrak_2125BP	Wadian_LN	Sherpa.DG	0.022436	0.002449	9.162	402345
Tu.DG	Zhalainuoer_EN	Sherpa.DG	0.02432	0.002652	9.172	114660
Mebrak_2125BP	Tibetan.DG	Sherpa.DG	0.022519	0.002452	9.184	442058
Samdzong_1500BP	Ami.DG	Sherpa.DG	0.019617	0.002136	9.185	689133
Samdzong_1500BP	Yumin_EN	Sherpa.DG	0.020913	0.002277	9.187	474080
Mebrak_2125BP	Erdaojingzi_LN	Sherpa.DG	0.021864	0.002378	9.195	336814
Chokhopani_2700BP	Liangdao2_EN	Sherpa.DG	0.023642	0.00257	9.198	444068
Chokhopani_2700BP	Naxi.DG	Sherpa.DG	0.020793	0.002258	9.207	689180
Luoheguxiang_LBIA	Zhalainuoer_EN	Sherpa.DG	0.0286	0.003103	9.216	94647
Mebrak_2125BP	Mbuti.DG	Sherpa.DG	0.022731	0.002457	9.25	560999
Tibetan.DG	Bianbian_EN	Sherpa.DG	0.022589	0.002438	9.267	394463
Taiwan_Gongguan	Wuzhuangguoliang	Sherpa.DG	0.027809	0.002994	9.289	63053
Wuqi_EN	Xiaowu_MN	Sherpa.DG	0.030205	0.003249	9.297	102356
Chokhopani_2700BP	Yi.DG	Sherpa.DG	0.02143	0.002304	9.3	658828
Samdzong_1500BP	Xiaojingshan_EN	Sherpa.DG	0.020327	0.002183	9.311	315828
Atayal.DG	Wuqi_EN	Sherpa.DG	0.029044	0.003116	9.322	109469
Samdzong_1500BP	Mogushan_Xianbei_IA	Sherpa.DG	0.021887	0.002346	9.329	160280
Tibetan.DG	Ami.DG	Sherpa.DG	0.020034	0.002145	9.34	701912
Longtoushan_BA	Zhalainuoer_EN	Sherpa.DG	0.033282	0.003557	9.357	56919
Mebrak_2125BP	Uyghur.DG	Sherpa.DG	0.021705	0.002319	9.36	509805
Chokhopani_2700BP	Luoheguxiang_LBIA	Sherpa.DG	0.023354	0.002494	9.363	537953
Mebrak_2125BP	Luoheguxiang_LBIA	Sherpa.DG	0.023733	0.002534	9.366	366406
Tu.DG	Wuzhuangguoliang	Sherpa.DG	0.022698	0.002419	9.384	99648
Samdzong_1500BP	Banlashan_MN	Sherpa.DG	0.019933	0.002122	9.394	644778
Wuzhuangguoliang	Yumin_EN	Sherpa.DG	0.029786	0.003169	9.398	74900
Tibetan.DG	Yi.DG	Sherpa.DG	0.020012	0.002127	9.407	701452
Haminmangha_MN	Miaozigou_MN	Sherpa.DG	0.028851	0.003065	9.412	92496
Tibetan.DG	Haminmangha_MN	Sherpa.DG	0.021698	0.0023	9.435	390927
Chokhopani_2700BP	Dai.DG	Sherpa.DG	0.021621	0.002289	9.444	729348
Samdzong_1500BP	Xiaogao_EN	Sherpa.DG	0.021273	0.002248	9.465	507109
Chokhopani_2700BP	She.DG	Sherpa.DG	0.021927	0.002315	9.47	655186
Samdzong_1500BP	Wadian_LN	Sherpa.DG	0.019133	0.002019	9.476	642768
Samdzong_1500BP	Boshan_EN	Sherpa.DG	0.021334	0.002251	9.479	531417
Tu.DG	Wuqi_EN	Sherpa.DG	0.026143	0.002758	9.48	118910
Mebrak_2125BP	Naxi.DG	Sherpa.DG	0.021303	0.002246	9.484	463248
Mebrak_2125BP	Dacaozi_IA	Sherpa.DG	0.022277	0.002343	9.509	396683
Haojiatai_LN	Mbuti.DG	Sherpa.DG	0.02199	0.002311	9.515	598315
Chokhopani_2700BP	Dacaozi_IA	Sherpa.DG	0.022031	0.002315	9.517	585877
Atayal.DG	Jinchankou_LN	Sherpa.DG	0.026122	0.002742	9.526	425545
Chokhopani_2700BP	Lajia_LN	Sherpa.DG	0.022445	0.002355	9.531	614442
Tibetan.DG	Han.DG	Sherpa.DG	0.019782	0.002076	9.531	722112
Tibetan.DG	Mogushan_Xianbei_IA	Sherpa.DG	0.022434	0.002352	9.54	165765
Wuzhuangguoliang	Xitoucun_LN	Sherpa.DG	0.03029	0.003172	9.55	52274
Tibetan.DG	Daur.DG	Sherpa.DG	0.021641	0.002265	9.553	676512
Tibetan.DG	Pingliangtai_LN	Sherpa.DG	0.020806	0.002177	9.559	683909
Tibetan.DG	Luoheguxiang_LBIA	Sherpa.DG	0.020725	0.002167	9.563	600632
Chokhopani_2700BP	Wanggou_MN	Sherpa.DG	0.021396	0.002236	9.567	487534
Samdzong_1500BP	Yi.DG	Sherpa.DG	0.019842	0.002074	9.568	690340
Chokhopani_2700BP	Tibetan.DG	Sherpa.DG	0.022244	0.002323	9.577	657320
Tibetan.DG	Shimao_LN	Sherpa.DG	0.020209	0.002108	9.586	663650
Atayal.DG	Haminmangha_MN	Sherpa.DG	0.025383	0.002647	9.591	362834
Mebrak_2125BP	China_Lahu.DG	Sherpa.DG	0.023213	0.00242	9.593	443164
Yi.DG	Wuzhuangguoliang	Sherpa.DG	0.024695	0.002573	9.596	98542
Samdzong_1500BP	Wanggou_MN	Sherpa.DG	0.019409	0.002022	9.599	527658
Samdzong_1500BP	China_Lahu.DG	Sherpa.DG	0.020783	0.002164	9.605	691665
Chokhopani_2700BP	Pingliangtai_LN	Sherpa.DG	0.022721	0.002365	9.607	628905
Miaozigou_MN	Yumin_EN	Sherpa.DG	0.029718	0.003091	9.613	119112
Samdzong_1500BP	Xibo.DG	Sherpa.DG	0.019881	0.002067	9.62	694421
Tibetan.DG	Wanggou_MN	Sherpa.DG	0.020166	0.002096	9.623	543195
Samdzong_1500BP	Taiwan_Gongguan	Sherpa.DG	0.021786	0.002264	9.625	388366
Chokhopani_2700BP	Mbuti.DG	Sherpa.DG	0.022885	0.002377	9.626	833166
Xiaowu_MN	Yumin_EN	Sherpa.DG	0.026641	0.002767	9.63	425861
Samdzong_1500BP	Liangdao2_EN	Sherpa.DG	0.022371	0.002322	9.634	486977
Mebrak_2125BP	Han.DG	Sherpa.DG	0.021394	0.00222	9.635	463131
Haojiatai_LBIA	Yumin_EN	Sherpa.DG	0.026765	0.002773	9.651	347496
Miaozigou_MN	Tanshishan_LN	Sherpa.DG	0.032671	0.003376	9.677	60659
Chokhopani_2700BP	Jiaozuoniecun_LBIA	Sherpa.DG	0.023569	0.002435	9.68	542048
Tu.DG	Yumin_EN	Sherpa.DG	0.023142	0.00239	9.685	494594
Samdzong_1500BP	Naxi.DG	Sherpa.DG	0.01962	0.002023	9.696	713229
Samdzong_1500BP	Dai.DG	Sherpa.DG	0.01954	0.002015	9.698	746553
Zhalainuoer_EN	Xitoucun_LN	Sherpa.DG	0.035349	0.003644	9.7	54515
Samdzong_1500BP	Dacaozi_IA	Sherpa.DG	0.019701	0.002027	9.717	629848
Mebrak_2125BP	Dai.DG	Sherpa.DG	0.022116	0.002269	9.749	490073
Samdzong_1500BP	Oroqen.DG	Sherpa.DG	0.019967	0.002047	9.753	692242
Tibetan.DG	China_Lahu.DG	Sherpa.DG	0.021793	0.002234	9.753	703564
Tibetan.DG	Dacaozi_IA	Sherpa.DG	0.020546	0.002106	9.756	646422
Chokhopani_2700BP	Uyghur.DG	Sherpa.DG	0.021722	0.002226	9.757	758717
Mebrak_2125BP	She.DG	Sherpa.DG	0.022807	0.002337	9.759	440908
Tibetan.DG	Naxi.DG	Sherpa.DG	0.02023	0.002072	9.762	721840
Mebrak_2125BP	Xitoucun_LN	Sherpa.DG	0.025005	0.002558	9.776	206583
Chokhopani_2700BP	Han.DG	Sherpa.DG	0.02166	0.002214	9.782	688708
Zhalainuoer_EN	Xiaojingshan_EN	Sherpa.DG	0.035261	0.003605	9.782	54542
Haojiatai_LBIA	Haminmangha_MN	Sherpa.DG	0.026329	0.002691	9.785	266210
Haminmangha_MN	Jinchankou_LN	Sherpa.DG	0.027696	0.002827	9.798	242775
Ami.DG	Zhalainuoer_EN	Sherpa.DG	0.027325	0.002781	9.825	112739
Chokhopani_2700BP	Tujia.DG	Sherpa.DG	0.023728	0.002413	9.834	658511
Samdzong_1500BP	Han.DG	Sherpa.DG	0.019324	0.001962	9.848	713702
Samdzong_1500BP	Miao.DG	Sherpa.DG	0.02024	0.002054	9.853	690051
Tibetan.DG	Miao.DG	Sherpa.DG	0.021513	0.002183	9.853	701315
Samdzong_1500BP	Jiaozuoniecun_LBIA	Sherpa.DG	0.021296	0.002161	9.855	587851
Ami.DG	Yumin_EN	Sherpa.DG	0.024321	0.002467	9.858	487309
Tu.DG	Miaozigou_MN	Sherpa.DG	0.023309	0.002364	9.86	171311
Wuzhuangguoliang	Haojiatai_LBIA	Sherpa.DG	0.032801	0.003325	9.866	71864
Mebrak_2125BP	Pingliangtai_LN	Sherpa.DG	0.023127	0.002343	9.872	424920
Uyghur.DG	Wuzhuangguoliang	Sherpa.DG	0.024869	0.002517	9.882	111070
Chokhopani_2700BP	Miao.DG	Sherpa.DG	0.023114	0.002337	9.892	656736
Miaozigou_MN	Xitoucun_LN	Sherpa.DG	0.030481	0.00308	9.896	83217
Miao.DG	Zhalainuoer_EN	Sherpa.DG	0.028042	0.002828	9.917	113241
Wuzhuangguoliang	Haojiatai_LN	Sherpa.DG	0.030064	0.003029	9.926	67734
Samdzong_1500BP	Mongola.DG	Sherpa.DG	0.020457	0.002058	9.939	695505
Jinchankou_LN	Miaozigou_MN	Sherpa.DG	0.031934	0.003213	9.939	106638
Naxi.DG	Zhalainuoer_EN	Sherpa.DG	0.026093	0.002624	9.943	118726
Tibetan.DG	Dai.DG	Sherpa.DG	0.020555	0.002067	9.945	751590
Mebrak_2125BP	Hezhen.DG	Sherpa.DG	0.023623	0.002374	9.949	443452
Yi.DG	Zhalainuoer_EN	Sherpa.DG	0.027316	0.002742	9.961	113416
Mebrak_2125BP	Miao.DG	Sherpa.DG	0.023685	0.002364	10.019	441911
Miaozigou_MN	Xiaogao_EN	Sherpa.DG	0.032155	0.003208	10.022	125650
Mebrak_2125BP	Lajia_LN	Sherpa.DG	0.02409	0.002403	10.027	414761
Wuzhuangguoliang	Xiaogao_EN	Sherpa.DG	0.032042	0.003193	10.034	77491
Zhalainuoer_EN	Xiaogao_EN	Sherpa.DG	0.036309	0.003616	10.04	83321
Taiwan_Hanben	Tibetan.DG	Sherpa.DG	0.02074	0.002065	10.045	774205
China_Lahu.DG	Zhalainuoer_EN	Sherpa.DG	0.028032	0.002791	10.045	113589
Shimao_LN	Zhalainuoer_EN	Sherpa.DG	0.02956	0.002942	10.048	103335
Samdzong_1500BP	Shimao_LN	Sherpa.DG	0.020695	0.002059	10.052	644829
Wuzhuangguoliang	Luoheguxiang_LBIA	Sherpa.DG	0.029903	0.002973	10.058	84983
Haojiatai_LN	Wuqi_EN	Sherpa.DG	0.031126	0.003091	10.07	82545
Atayal.DG	Miaozigou_MN	Sherpa.DG	0.027786	0.002748	10.111	157434
Taiwan_Gongguan	Mogushan_Xianbei_IA	Sherpa.DG	0.030982	0.003062	10.118	95898
Longtoushan_BA	Miaozigou_MN	Sherpa.DG	0.030584	0.003019	10.131	86765
Chokhopani_2700BP	China_Lahu.DG	Sherpa.DG	0.024363	0.002404	10.133	658516
Lajia_LN	Wuzhuangguoliang	Sherpa.DG	0.026608	0.002623	10.143	93574
Wuzhuangguoliang	Bianbian_EN	Sherpa.DG	0.033385	0.003291	10.143	64812
Erdaojingzi_LN	Zhalainuoer_EN	Sherpa.DG	0.032677	0.003217	10.158	87694
Wadian_LN	Yumin_EN	Sherpa.DG	0.024672	0.002428	10.16	449414
Tibetan.DG	Jiaozuoniecun_LBIA	Sherpa.DG	0.022668	0.002227	10.178	605113
Wuzhuangguoliang	Xiaowu_MN	Sherpa.DG	0.031342	0.003079	10.18	88817
Tibetan.DG	She.DG	Sherpa.DG	0.021937	0.002154	10.183	700716
Samdzong_1500BP	Hezhen.DG	Sherpa.DG	0.020305	0.001992	10.192	692408
Tibetan.DG	Hezhen.DG	Sherpa.DG	0.021495	0.002107	10.2	704840
Uyghur.DG	Miaozigou_MN	Sherpa.DG	0.02375	0.002328	10.2	195748
Erdaojingzi_LN	Wuqi_EN	Sherpa.DG	0.031837	0.003117	10.215	94093
Mebrak_2125BP	Taiwan_Hanben	Sherpa.DG	0.023102	0.002259	10.228	510213
Samdzong_1500BP	Luoheguxiang_LBIA	Sherpa.DG	0.021778	0.002129	10.228	583244
Haojiatai_LBIA	Mogushan_Xianbei_IA	Sherpa.DG	0.030476	0.002979	10.23	114329
Chokhopani_2700BP	Taiwan_Hanben	Sherpa.DG	0.022707	0.002218	10.239	753076
Haojiatai_LN	Yumin_EN	Sherpa.DG	0.026035	0.002542	10.242	332286
Samdzong_1500BP	Pingliangtai_LN	Sherpa.DG	0.021398	0.002089	10.244	668576
Mebrak_2125BP	Han_Beijing	Sherpa.DG	0.021648	0.002113	10.246	569853
Liangdao2_EN	Wuqi_EN	Sherpa.DG	0.034391	0.003356	10.247	87847
Wuqi_EN	Mbuti.DG	Sherpa.DG	0.030619	0.002986	10.255	150115
She.DG	Zhalainuoer_EN	Sherpa.DG	0.02838	0.002767	10.256	112762
Haminmangha_MN	Liangdao1_EN	Sherpa.DG	0.032862	0.003204	10.258	114311
Jinchankou_LN	Liangdao1_EN	Sherpa.DG	0.032194	0.003137	10.262	133607
Mebrak_2125BP	Chokhopani_2700BP	Sherpa.DG	0.028296	0.002756	10.267	390031
Mogushan_Xianbei_IA	Zhalainuoer_EN	Sherpa.DG	0.051782	0.00504	10.275	26406
Liangdao2_EN	Miaozigou_MN	Sherpa.DG	0.031905	0.003102	10.286	121227
Mebrak_2125BP	Han_Southern	Sherpa.DG	0.02177	0.002116	10.29	564746
Samdzong_1500BP	Tanshishan_LN	Sherpa.DG	0.023757	0.002309	10.29	229676
Dai.DG	Yumin_EN	Sherpa.DG	0.024212	0.002352	10.295	542009
Mebrak_2125BP	Dai_Xishaungbanna	Sherpa.DG	0.021909	0.002127	10.301	566035
Daur.DG	Wuzhuangguoliang	Sherpa.DG	0.027382	0.002657	10.306	93894
Longtoushan_BA	Mbuti.DG	Sherpa.DG	0.024552	0.002382	10.307	446805
Banlashan_MN	Mbuti.DG	Sherpa.DG	0.023603	0.002289	10.311	835637
Samdzong_1500BP	Lajia_LN	Sherpa.DG	0.021387	0.002074	10.314	656170
Taiwan_Gongguan	Yumin_EN	Sherpa.DG	0.027528	0.002663	10.336	317291
Haojiatai_LBIA	Mbuti.DG	Sherpa.DG	0.024324	0.002353	10.336	630585
Xiaowu_MN	Mbuti.DG	Sherpa.DG	0.025049	0.002423	10.336	815266
Dacaozi_IA	Wuqi_EN	Sherpa.DG	0.02897	0.002802	10.34	106631
Jiaozuoniecun_LBIA	Zhalainuoer_EN	Sherpa.DG	0.03156	0.003052	10.34	95309
Samdzong_1500BP	Xitoucun_LN	Sherpa.DG	0.022899	0.002213	10.347	317122
Atayal.DG	Wuzhuangguoliang	Sherpa.DG	0.029245	0.002826	10.348	93794
Lajia_LN	Zhalainuoer_EN	Sherpa.DG	0.029673	0.002866	10.355	106425
Miao.DG	Yumin_EN	Sherpa.DG	0.025104	0.002424	10.356	488509
Han.DG	Zhalainuoer_EN	Sherpa.DG	0.027489	0.002649	10.377	118524
Tibetan.DG	Mongola.DG	Sherpa.DG	0.021785	0.002098	10.381	707230
Tibetan.DG	Dai_Xishaungbanna	Sherpa.DG	0.020532	0.001978	10.383	845622
China_Lahu.DG	Yumin_EN	Sherpa.DG	0.025474	0.002453	10.384	489562
Mebrak_2125BP	Tujia.DG	Sherpa.DG	0.025182	0.002423	10.395	443142
Samdzong_1500BP	Tujia.DG	Sherpa.DG	0.021595	0.002077	10.398	691111
Wuqi_EN	Zhalainuoer_EN	Sherpa.DG	0.056718	0.00545	10.407	19269
Samdzong_1500BP	Uyghur.DG	Sherpa.DG	0.021508	0.002066	10.41	776170
Ami.DG	Wuzhuangguoliang	Sherpa.DG	0.026559	0.002551	10.41	98401
Tibetan.DG	Mbuti.DG	Sherpa.DG	0.023726	0.002279	10.412	863598
Tibetan.DG	Xibo.DG	Sherpa.DG	0.022159	0.002126	10.421	705863
Samdzong_1500BP	She.DG	Sherpa.DG	0.021277	0.00204	10.432	688286
Naxi.DG	Wuzhuangguoliang	Sherpa.DG	0.024735	0.00237	10.438	102033
Uyghur.DG	Jinchankou_LN	Sherpa.DG	0.024817	0.002373	10.457	528599
Tibetan.DG	Han_Beijing	Sherpa.DG	0.020506	0.001961	10.458	850741
Miaozigou_MN	Boshan_EN	Sherpa.DG	0.031342	0.002996	10.462	130589
Tibetan.DG	Han_Southern	Sherpa.DG	0.020615	0.001967	10.478	843532
Samdzong_1500BP	Mbuti.DG	Sherpa.DG	0.022011	0.002099	10.488	855569
Tibetan.DG	Tanshishan_LN	Sherpa.DG	0.02431	0.002316	10.497	236012
Wuzhuangguoliang	Erdaojingzi_LN	Sherpa.DG	0.030465	0.0029	10.505	79495
Samdzong_1500BP	Han_Southern	Sherpa.DG	0.019967	0.0019	10.507	844573
Samdzong_1500BP	Han_Beijing	Sherpa.DG	0.019864	0.001889	10.513	852032
Wuzhuangguoliang	Banlashan_MN	Sherpa.DG	0.029739	0.002828	10.516	92180
Samdzong_1500BP	Dai_Xishaungbanna	Sherpa.DG	0.020091	0.001909	10.523	846456
Wadian_LN	Mbuti.DG	Sherpa.DG	0.023217	0.002203	10.54	831158
Qihe_EN	Yumin_EN	Sherpa.DG	0.032664	0.003099	10.54	154700
Tujia.DG	Wuqi_EN	Sherpa.DG	0.029553	0.002801	10.549	117701
Samdzong_1500BP	Tibetan.DG	Sherpa.DG	0.021878	0.002069	10.576	688667
Chokhopani_2700BP	Han_Beijing	Sherpa.DG	0.022078	0.002087	10.579	848448
Lajia_LN	Tibetan.DG	Sherpa.DG	0.021958	0.002075	10.584	671753
Xiaowu_MN	Qihe_EN	Sherpa.DG	0.031988	0.003022	10.584	162836
Lajia_LN	Mbuti.DG	Sherpa.DG	0.023138	0.002186	10.585	837786
Lajia_LN	Wuqi_EN	Sherpa.DG	0.030681	0.002898	10.586	110918
Wanggou_MN	Yumin_EN	Sherpa.DG	0.026494	0.002502	10.59	372450
Tujia.DG	Yumin_EN	Sherpa.DG	0.026043	0.002459	10.591	489825
Tu.DG	Jinchankou_LN	Sherpa.DG	0.025536	0.002411	10.592	463146
Wuqi_EN	Xitoucun_LN	Sherpa.DG	0.035447	0.003341	10.609	62556
Samdzong_1500BP	Taiwan_Hanben	Sherpa.DG	0.021236	0.002001	10.61	768691
Naxi.DG	Yumin_EN	Sherpa.DG	0.024516	0.002309	10.617	512058
Mogushan_Xianbei_IA	Bianbian_EN	Sherpa.DG	0.034488	0.003248	10.617	95106
Naxi.DG	Wuqi_EN	Sherpa.DG	0.02778	0.002616	10.618	123227
Wuzhuangguoliang	Wadian_LN	Sherpa.DG	0.029254	0.002755	10.62	92114
Tibetan.DG	Tujia.DG	Sherpa.DG	0.023059	0.002169	10.632	702956
Dai.DG	Zhalainuoer_EN	Sherpa.DG	0.028087	0.002641	10.635	125690
Taiwan_Gongguan	Jinchankou_LN	Sherpa.DG	0.028833	0.002711	10.636	251960
Chokhopani_2700BP	Dai_Xishaungbanna	Sherpa.DG	0.02267	0.002131	10.637	842558
Chokhopani_2700BP	Han_Southern	Sherpa.DG	0.022334	0.002097	10.65	840824
Shimao_LN	Mbuti.DG	Sherpa.DG	0.023829	0.002237	10.651	833755
Naxi.DG	Mbuti.DG	Sherpa.DG	0.022951	0.002154	10.653	876360
Liangdao2_EN	Yumin_EN	Sherpa.DG	0.030014	0.002814	10.666	379659
Tu.DG	Qihe_EN	Sherpa.DG	0.02638	0.002471	10.674	187834
Liangdao2_EN	Haminmangha_MN	Sherpa.DG	0.031389	0.002938	10.684	266960
Pingliangtai_LN	Zhalainuoer_EN	Sherpa.DG	0.030041	0.002811	10.686	109159
Yi.DG	Mbuti.DG	Sherpa.DG	0.023519	0.002198	10.701	863998
Erdaojingzi_LN	Mbuti.DG	Sherpa.DG	0.024904	0.002326	10.706	688554
Haojiatai_LN	Haminmangha_MN	Sherpa.DG	0.027619	0.00258	10.706	260785
Wuqi_EN	Boshan_EN	Sherpa.DG	0.037476	0.0035	10.708	93375
Han.DG	Yumin_EN	Sherpa.DG	0.025513	0.002382	10.711	511550
Mogushan_Xianbei_IA	Xiaowu_MN	Sherpa.DG	0.029423	0.002747	10.711	143525
Boshan_EN	Mbuti.DG	Sherpa.DG	0.026914	0.002512	10.715	699913
Jinchankou_LN	Xiaowu_MN	Sherpa.DG	0.030104	0.002808	10.72	394889
Dacaozi_IA	Zhalainuoer_EN	Sherpa.DG	0.031184	0.002908	10.723	102429
Daur.DG	Qihe_EN	Sherpa.DG	0.030133	0.002809	10.728	173579
Miaozigou_MN	Xiaowu_MN	Sherpa.DG	0.030893	0.002878	10.734	146832
Tibetan.DG	Oroqen.DG	Sherpa.DG	0.022339	0.002081	10.737	704297
Tibetan.DG	Uyghur.DG	Sherpa.DG	0.022303	0.002077	10.737	781325
Jinchankou_LN	Mogushan_Xianbei_IA	Sherpa.DG	0.032441	0.003019	10.744	104304
Wanggou_MN	Mbuti.DG	Sherpa.DG	0.024024	0.002236	10.744	683116
Haojiatai_LN	Miaozigou_MN	Sherpa.DG	0.030833	0.002864	10.767	115281
Liangdao2_EN	Jinchankou_LN	Sherpa.DG	0.031278	0.002899	10.788	314691
Haminmangha_MN	Mbuti.DG	Sherpa.DG	0.026835	0.002487	10.789	496514
Banlashan_MN	Qihe_EN	Sherpa.DG	0.0304	0.002813	10.807	170503
China_Lahu.DG	Miaozigou_MN	Sherpa.DG	0.027697	0.00256	10.818	169662
Wadian_LN	Zhalainuoer_EN	Sherpa.DG	0.030579	0.002827	10.818	103317
Yi.DG	Yumin_EN	Sherpa.DG	0.0263	0.002428	10.831	489273
Yumin_EN	Liangdao1_EN	Sherpa.DG	0.033884	0.003124	10.845	171254
Longtoushan_BA	Qihe_EN	Sherpa.DG	0.03253	0.002999	10.848	99156
Mongola.DG	Wuzhuangguoliang	Sherpa.DG	0.027436	0.002528	10.853	99458
Jinchankou_LN	Xiaojingshan_EN	Sherpa.DG	0.029952	0.002758	10.86	208017
Naxi.DG	Miaozigou_MN	Sherpa.DG	0.025791	0.002374	10.862	177540
China_Lahu.DG	Haminmangha_MN	Sherpa.DG	0.02676	0.002463	10.866	390695
Luoheguxiang_LBIA	Wuqi_EN	Sherpa.DG	0.034417	0.003166	10.871	100065
Yumin_EN	Mbuti.DG	Sherpa.DG	0.026913	0.002474	10.879	623221
Wuqi_EN	Xiaogao_EN	Sherpa.DG	0.038976	0.003581	10.884	90867
Mogushan_Xianbei_IA	Wadian_LN	Sherpa.DG	0.027022	0.002479	10.902	151203
She.DG	Yumin_EN	Sherpa.DG	0.026518	0.002424	10.94	487099
Dacaozi_IA	Mbuti.DG	Sherpa.DG	0.024019	0.002194	10.948	810410
China_Lahu.DG	Wuzhuangguoliang	Sherpa.DG	0.027195	0.002482	10.956	98818
Miaozigou_MN	Bianbian_EN	Sherpa.DG	0.035282	0.003218	10.965	98116
Yi.DG	Wuqi_EN	Sherpa.DG	0.031111	0.002837	10.967	117558
Lajia_LN	Qihe_EN	Sherpa.DG	0.028066	0.002557	10.977	175406
Liangdao2_EN	Mogushan_Xianbei_IA	Sherpa.DG	0.032907	0.002997	10.98	117823
Banlashan_MN	Miaozigou_MN	Sherpa.DG	0.029859	0.002716	10.995	153944
Ami.DG	Miaozigou_MN	Sherpa.DG	0.027835	0.00253	11	168986
Wuzhuangguoliang	Wanggou_MN	Sherpa.DG	0.031458	0.002858	11.006	75715
Miao.DG	Haminmangha_MN	Sherpa.DG	0.026927	0.002437	11.047	389789
Taiwan_Hanben	Zhalainuoer_EN	Sherpa.DG	0.029586	0.002676	11.054	131540
Wanggou_MN	Wuqi_EN	Sherpa.DG	0.032039	0.002897	11.06	91844
Zhalainuoer_EN	Boshan_EN	Sherpa.DG	0.03944	0.003565	11.062	86761
Naxi.DG	Haminmangha_MN	Sherpa.DG	0.025919	0.002341	11.072	408910
Tu.DG	Haminmangha_MN	Sherpa.DG	0.026551	0.002398	11.074	394614
Yi.DG	Miaozigou_MN	Sherpa.DG	0.026972	0.002434	11.081	169229
Ami.DG	Wuqi_EN	Sherpa.DG	0.030938	0.002789	11.092	117055
Wadian_LN	Wuqi_EN	Sherpa.DG	0.031838	0.002869	11.098	108047
She.DG	Wuqi_EN	Sherpa.DG	0.030301	0.002729	11.104	117071
Jinchankou_LN	Yumin_EN	Sherpa.DG	0.031941	0.00287	11.13	306035
Haminmangha_MN	Tanshishan_LN	Sherpa.DG	0.031862	0.002861	11.135	126857
Banlashan_MN	Jinchankou_LN	Sherpa.DG	0.028838	0.00259	11.136	414125
Han.DG	Wuzhuangguoliang	Sherpa.DG	0.027178	0.002439	11.142	101839
Tu.DG	Haojiatai_LBIA	Sherpa.DG	0.025848	0.002319	11.147	501064
Luoheguxiang_LBIA	Mbuti.DG	Sherpa.DG	0.025807	0.002312	11.16	756540
Dai.DG	Wuzhuangguoliang	Sherpa.DG	0.027323	0.002446	11.17	106818
Haojiatai_LBIA	Jinchankou_LN	Sherpa.DG	0.030921	0.002767	11.175	308432
Liangdao2_EN	Banlashan_MN	Sherpa.DG	0.029635	0.002652	11.176	458124
Haminmangha_MN	Xiaowu_MN	Sherpa.DG	0.031358	0.002802	11.191	336973
Dai_Xishaungbanna	Yumin_EN	Sherpa.DG	0.024551	0.002192	11.199	626808
Wuzhuangguoliang	Dacaozi_IA	Sherpa.DG	0.029731	0.002655	11.199	90512
She.DG	Miaozigou_MN	Sherpa.DG	0.02829	0.002524	11.209	168613
Wuzhuangguoliang	Shimao_LN	Sherpa.DG	0.031302	0.002793	11.209	92085
Haojiatai_LBIA	Miaozigou_MN	Sherpa.DG	0.033471	0.002984	11.218	119091
Ami.DG	Haminmangha_MN	Sherpa.DG	0.027659	0.002465	11.221	388854
Tu.DG	Haojiatai_LN	Sherpa.DG	0.024653	0.002196	11.227	477781
Daur.DG	Jinchankou_LN	Sherpa.DG	0.030297	0.002698	11.228	426983
Hezhen.DG	Wuzhuangguoliang	Sherpa.DG	0.02865	0.002549	11.241	98805
Ami.DG	Jinchankou_LN	Sherpa.DG	0.027671	0.002461	11.245	456049
Mogushan_Xianbei_IA	Mbuti.DG	Sherpa.DG	0.029361	0.00261	11.25	210204
Tujia.DG	Zhalainuoer_EN	Sherpa.DG	0.03139	0.002789	11.256	113486
Oroqen.DG	Wuzhuangguoliang	Sherpa.DG	0.028187	0.002504	11.259	98845
She.DG	Wuzhuangguoliang	Sherpa.DG	0.029609	0.002629	11.262	98335
Miao.DG	Miaozigou_MN	Sherpa.DG	0.02858	0.002535	11.275	168823
Erdaojingzi_LN	Mogushan_Xianbei_IA	Sherpa.DG	0.030152	0.002674	11.277	127664
Mogushan_Xianbei_IA	Wanggou_MN	Sherpa.DG	0.028886	0.002556	11.303	125355
Erdaojingzi_LN	Miaozigou_MN	Sherpa.DG	0.031596	0.002792	11.316	132905
Shimao_LN	Wuqi_EN	Sherpa.DG	0.033795	0.002986	11.318	107748
Longtoushan_BA	Mogushan_Xianbei_IA	Sherpa.DG	0.034287	0.003028	11.322	82681
Xibo.DG	Wuzhuangguoliang	Sherpa.DG	0.028261	0.002495	11.326	99183
Miaozigou_MN	Xiaojingshan_EN	Sherpa.DG	0.033314	0.002942	11.326	83174
Shimao_LN	Qihe_EN	Sherpa.DG	0.029942	0.002642	11.331	171150
Longtoushan_BA	Wuqi_EN	Sherpa.DG	0.039651	0.003497	11.338	61685
Yi.DG	Longtoushan_BA	Sherpa.DG	0.026749	0.002359	11.34	352391
Erdaojingzi_LN	Yumin_EN	Sherpa.DG	0.028636	0.002525	11.343	387651
Banlashan_MN	Wuqi_EN	Sherpa.DG	0.035057	0.003089	11.347	107264
Tu.DG	Liangdao1_EN	Sherpa.DG	0.029046	0.002559	11.351	213570
Jinchankou_LN	Bianbian_EN	Sherpa.DG	0.035353	0.003113	11.355	247982
Daur.DG	Miaozigou_MN	Sherpa.DG	0.03002	0.002643	11.358	158065
Longtoushan_BA	Jinchankou_LN	Sherpa.DG	0.030461	0.002682	11.358	222336
China_Lahu.DG	Wuqi_EN	Sherpa.DG	0.031736	0.002792	11.367	117491
Banlashan_MN	Liangdao1_EN	Sherpa.DG	0.032777	0.002883	11.369	193113
Wuqi_EN	Xiaojingshan_EN	Sherpa.DG	0.039547	0.003477	11.375	62938
Uyghur.DG	Wanggou_MN	Sherpa.DG	0.024495	0.002152	11.381	620318
Xibo.DG	Miaozigou_MN	Sherpa.DG	0.028779	0.002526	11.392	170352
Miao.DG	Wuqi_EN	Sherpa.DG	0.031184	0.002736	11.396	117358
Wuzhuangguoliang	Pingliangtai_LN	Sherpa.DG	0.030683	0.002692	11.398	95941
Wuzhuangguoliang	Jiaozuoniecun_LBIA	Sherpa.DG	0.032479	0.002846	11.413	84820
Uyghur.DG	Haojiatai_LBIA	Sherpa.DG	0.02671	0.002339	11.418	572021
Longtoushan_BA	Liangdao1_EN	Sherpa.DG	0.035246	0.003085	11.424	110726
Uyghur.DG	Xiaowu_MN	Sherpa.DG	0.026537	0.002323	11.425	741487
Pingliangtai_LN	Wuqi_EN	Sherpa.DG	0.03222	0.002819	11.428	113774
Shimao_LN	Liangdao1_EN	Sherpa.DG	0.030385	0.002659	11.428	194238
Hezhen.DG	Qihe_EN	Sherpa.DG	0.029585	0.002589	11.429	186170
Erdaojingzi_LN	Haminmangha_MN	Sherpa.DG	0.029537	0.002584	11.431	296482
Wuqi_EN	Bianbian_EN	Sherpa.DG	0.040623	0.003551	11.439	73136
Han.DG	Mbuti.DG	Sherpa.DG	0.024756	0.002159	11.466	876432
Uyghur.DG	Haojiatai_LN	Sherpa.DG	0.025337	0.002209	11.47	543106
Han.DG	Wuqi_EN	Sherpa.DG	0.030579	0.002662	11.487	123048
Dai_Xishaungbanna	Zhalainuoer_EN	Sherpa.DG	0.028221	0.002455	11.497	145580
Miaozigou_MN	Wadian_LN	Sherpa.DG	0.028907	0.002512	11.507	154773
Jinchankou_LN	Xiaogao_EN	Sherpa.DG	0.032855	0.002855	11.509	326928
Tu.DG	Banlashan_MN	Sherpa.DG	0.025513	0.002216	11.514	670643
Wanggou_MN	Qihe_EN	Sherpa.DG	0.031126	0.002701	11.524	144886
Zhalainuoer_EN	Yumin_EN	Sherpa.DG	0.042376	0.003675	11.531	78837
She.DG	Haminmangha_MN	Sherpa.DG	0.028254	0.002449	11.535	388765
Naxi.DG	Qihe_EN	Sherpa.DG	0.028769	0.002492	11.543	194220
Haminmangha_MN	Xitoucun_LN	Sherpa.DG	0.031326	0.002713	11.545	178622
Miaozigou_MN	Wanggou_MN	Sherpa.DG	0.030821	0.00267	11.545	129922
Tujia.DG	Miaozigou_MN	Sherpa.DG	0.028972	0.002508	11.55	169693
Atayal.DG	Mogushan_Xianbei_IA	Sherpa.DG	0.031952	0.002763	11.562	153886
Yi.DG	Mogushan_Xianbei_IA	Sherpa.DG	0.028564	0.002469	11.571	165596
Han_Southern	Yumin_EN	Sherpa.DG	0.025158	0.002173	11.577	625382
Miao.DG	Mbuti.DG	Sherpa.DG	0.026278	0.002268	11.588	863570
Tujia.DG	Wuzhuangguoliang	Sherpa.DG	0.030315	0.002615	11.594	98704
Dacaozi_IA	Miaozigou_MN	Sherpa.DG	0.029316	0.002528	11.596	152960
Miao.DG	Wuzhuangguoliang	Sherpa.DG	0.029663	0.002556	11.603	98492
Dai.DG	Wuqi_EN	Sherpa.DG	0.03055	0.002633	11.604	130366
Yi.DG	Xiaogao_EN	Sherpa.DG	0.028801	0.002481	11.608	523333
Hezhen.DG	Miaozigou_MN	Sherpa.DG	0.029709	0.002559	11.608	169837
She.DG	Mbuti.DG	Sherpa.DG	0.026258	0.002258	11.631	862548
Wuzhuangguoliang	Boshan_EN	Sherpa.DG	0.035749	0.003073	11.633	79779
Yi.DG	Qihe_EN	Sherpa.DG	0.029488	0.002534	11.636	185430
Tu.DG	Xiaogao_EN	Sherpa.DG	0.027887	0.002396	11.638	528812
Haojiatai_LN	Mogushan_Xianbei_IA	Sherpa.DG	0.03131	0.002686	11.656	109808
Jinchankou_LN	Tanshishan_LN	Sherpa.DG	0.033268	0.002854	11.658	150383
Longtoushan_BA	Xiaowu_MN	Sherpa.DG	0.030303	0.002599	11.662	307219
Longtoushan_BA	Yumin_EN	Sherpa.DG	0.031909	0.002736	11.663	250029
Xiaojingshan_EN	Mbuti.DG	Sherpa.DG	0.027937	0.002394	11.671	411191
Dacaozi_IA	Yumin_EN	Sherpa.DG	0.02731	0.00234	11.674	443341
Pingliangtai_LN	Yumin_EN	Sherpa.DG	0.028269	0.002422	11.674	473539
Yi.DG	Haminmangha_MN	Sherpa.DG	0.028544	0.00244	11.699	390607
China_Lahu.DG	Xiaowu_MN	Sherpa.DG	0.028988	0.002477	11.701	643100
Mogushan_Xianbei_IA	Xitoucun_LN	Sherpa.DG	0.033964	0.002902	11.704	79757
Dai.DG	Haminmangha_MN	Sherpa.DG	0.027004	0.002305	11.713	433032
Luoheguxiang_LBIA	Mogushan_Xianbei_IA	Sherpa.DG	0.030128	0.002572	11.713	138498
Jiaozuoniecun_LBIA	Mogushan_Xianbei_IA	Sherpa.DG	0.032956	0.002813	11.717	139069
Haminmangha_MN	Zhalainuoer_EN	Sherpa.DG	0.045055	0.003843	11.723	60735
Tanshishan_LN	Yumin_EN	Sherpa.DG	0.033564	0.002862	11.727	194175
Dacaozi_IA	Mogushan_Xianbei_IA	Sherpa.DG	0.029035	0.002475	11.732	149471
Pingliangtai_LN	Mbuti.DG	Sherpa.DG	0.026226	0.002235	11.732	849043
Haojiatai_LN	Jinchankou_LN	Sherpa.DG	0.032409	0.002761	11.737	297954
Banlashan_MN	Xiaowu_MN	Sherpa.DG	0.029143	0.002481	11.748	581070
Jiaozuoniecun_LBIA	Mbuti.DG	Sherpa.DG	0.026647	0.002266	11.761	761877
Naxi.DG	Xiaogao_EN	Sherpa.DG	0.027733	0.002357	11.765	547283
Bianbian_EN	Mbuti.DG	Sherpa.DG	0.029614	0.002516	11.768	503033
Lajia_LN	Tu.DG	Sherpa.DG	0.025124	0.002132	11.783	678278
Taiwan_Gongguan	Longtoushan_BA	Sherpa.DG	0.032178	0.00273	11.788	208686
Lajia_LN	Miaozigou_MN	Sherpa.DG	0.029717	0.00252	11.791	159337
Wadian_LN	Qihe_EN	Sherpa.DG	0.031243	0.002648	11.797	171693
Yi.DG	Haojiatai_LBIA	Sherpa.DG	0.028896	0.002448	11.806	495757
Longtoushan_BA	Tanshishan_LN	Sherpa.DG	0.033131	0.002806	11.806	126612
Haojiatai_LBIA	Qihe_EN	Sherpa.DG	0.035261	0.002985	11.814	137613
Erdaojingzi_LN	Qihe_EN	Sherpa.DG	0.03277	0.002766	11.849	151968
Oroqen.DG	Miaozigou_MN	Sherpa.DG	0.029086	0.002455	11.85	169725
Jinchankou_LN	Boshan_EN	Sherpa.DG	0.03348	0.002824	11.856	341346
Dai.DG	Miaozigou_MN	Sherpa.DG	0.02804	0.002362	11.87	187878
Jiaozuoniecun_LBIA	Miaozigou_MN	Sherpa.DG	0.03252	0.002735	11.889	142880
Jiaozuoniecun_LBIA	Yumin_EN	Sherpa.DG	0.029522	0.002482	11.893	413525
Luoheguxiang_LBIA	Yumin_EN	Sherpa.DG	0.030048	0.002526	11.897	413202
Lajia_LN	Atayal.DG	Sherpa.DG	0.027936	0.002347	11.903	637099
Dai_Xishaungbanna	Wuzhuangguoliang	Sherpa.DG	0.027696	0.002326	11.906	120931
China_Lahu.DG	Jinchankou_LN	Sherpa.DG	0.029778	0.0025	11.911	457752
Daur.DG	Liangdao1_EN	Sherpa.DG	0.033674	0.002825	11.92	197273
Han_Beijing	Yumin_EN	Sherpa.DG	0.02583	0.002166	11.926	631140
Han_Beijing	Mbuti.DG	Sherpa.DG	0.024274	0.002034	11.933	946628
Haojiatai_LBIA	Liangdao1_EN	Sherpa.DG	0.037343	0.003129	11.933	153293
Liangdao2_EN	Xiaowu_MN	Sherpa.DG	0.032914	0.002758	11.934	438011
Lajia_LN	Uyghur.DG	Sherpa.DG	0.025324	0.002121	11.938	759842
Mogushan_Xianbei_IA	Wuqi_EN	Sherpa.DG	0.055262	0.004628	11.94	28072
Haojiatai_LBIA	Xiaogao_EN	Sherpa.DG	0.03349	0.002804	11.945	367473
Yi.DG	Banlashan_MN	Sherpa.DG	0.026394	0.002209	11.95	664172
Taiwan_Gongguan	Banlashan_MN	Sherpa.DG	0.030708	0.002569	11.953	365958
Haminmangha_MN	Bianbian_EN	Sherpa.DG	0.035023	0.00293	11.954	206180
Haminmangha_MN	Shimao_LN	Sherpa.DG	0.029329	0.002453	11.955	355163
Xiaogao_EN	Mbuti.DG	Sherpa.DG	0.029359	0.002456	11.956	665444
Han_Southern	Zhalainuoer_EN	Sherpa.DG	0.029185	0.00244	11.96	145198
Haojiatai_LBIA	Xiaowu_MN	Sherpa.DG	0.032792	0.002741	11.962	429186
Taiwan_Hanben	Wuzhuangguoliang	Sherpa.DG	0.029573	0.002471	11.968	111610
Yi.DG	Tu.DG	Sherpa.DG	0.025843	0.002157	11.983	706839
Naxi.DG	Mogushan_Xianbei_IA	Sherpa.DG	0.027255	0.002272	11.994	173134
Tu.DG	Wanggou_MN	Sherpa.DG	0.025481	0.002124	11.995	548340
Yi.DG	Bianbian_EN	Sherpa.DG	0.029805	0.002485	11.996	394094
Haminmangha_MN	Wadian_LN	Sherpa.DG	0.029245	0.002438	11.997	353582
Mogushan_Xianbei_IA	Boshan_EN	Sherpa.DG	0.036847	0.003064	12.027	127139
Naxi.DG	Uyghur.DG	Sherpa.DG	0.02499	0.002077	12.03	792137
Xitoucun_LN	Yumin_EN	Sherpa.DG	0.032436	0.002696	12.031	266839
Jinchankou_LN	Xitoucun_LN	Sherpa.DG	0.03207	0.002664	12.039	208980
Haminmangha_MN	Wanggou_MN	Sherpa.DG	0.029344	0.002435	12.049	297899
Tu.DG	Longtoushan_BA	Sherpa.DG	0.026549	0.0022	12.067	356169
Tujia.DG	Mbuti.DG	Sherpa.DG	0.027556	0.002283	12.071	863949
Jinchankou_LN	Wadian_LN	Sherpa.DG	0.029893	0.002475	12.078	415300
Samdzong_1500BP	Chokhopani_2700BP	Sherpa.DG	0.028673	0.002372	12.087	633938
Wanggou_MN	Liangdao1_EN	Sherpa.DG	0.033145	0.002742	12.089	163852
Naxi.DG	Tu.DG	Sherpa.DG	0.025247	0.002087	12.099	725058
Han.DG	Miaozigou_MN	Sherpa.DG	0.028129	0.002325	12.1	177210
Luoheguxiang_LBIA	Miaozigou_MN	Sherpa.DG	0.033925	0.002802	12.106	142297
Daur.DG	Xiaowu_MN	Sherpa.DG	0.03138	0.00259	12.118	599333
Dai.DG	Jinchankou_LN	Sherpa.DG	0.028076	0.002316	12.121	507662
Hezhen.DG	Haojiatai_LBIA	Sherpa.DG	0.029371	0.002423	12.122	496957
Yi.DG	Jinchankou_LN	Sherpa.DG	0.029175	0.002407	12.123	457900
China_Lahu.DG	Mogushan_Xianbei_IA	Sherpa.DG	0.029642	0.002445	12.125	165482
Lajia_LN	Liangdao1_EN	Sherpa.DG	0.030778	0.002538	12.126	199508
Yi.DG	Haojiatai_LN	Sherpa.DG	0.027757	0.002287	12.135	472571
Naxi.DG	Jinchankou_LN	Sherpa.DG	0.028626	0.002359	12.137	479342
Xiaowu_MN	Liangdao1_EN	Sherpa.DG	0.036223	0.002982	12.149	184723
Xiaowu_MN	Boshan_EN	Sherpa.DG	0.034781	0.00286	12.16	475887
Haminmangha_MN	Luoheguxiang_LBIA	Sherpa.DG	0.029822	0.002452	12.164	323281
Tu.DG	Xiaowu_MN	Sherpa.DG	0.028265	0.002322	12.174	649452
Naxi.DG	Longtoushan_BA	Sherpa.DG	0.026978	0.002216	12.177	368296
Jinchankou_LN	Luoheguxiang_LBIA	Sherpa.DG	0.031996	0.002627	12.181	377584
Daur.DG	Haojiatai_LN	Sherpa.DG	0.030363	0.002492	12.182	443023
Tu.DG	Xiaojingshan_EN	Sherpa.DG	0.026659	0.002188	12.185	327023
Xiaowu_MN	Xiaogao_EN	Sherpa.DG	0.034245	0.00281	12.185	455277
Han.DG	Haminmangha_MN	Sherpa.DG	0.027985	0.002296	12.186	408756
Atayal.DG	Banlashan_MN	Sherpa.DG	0.030416	0.002496	12.188	622126
Mongola.DG	Zhalainuoer_EN	Sherpa.DG	0.033414	0.00274	12.194	114267
Han_Beijing	Zhalainuoer_EN	Sherpa.DG	0.029424	0.002413	12.195	146736
Mongola.DG	Jinchankou_LN	Sherpa.DG	0.029843	0.002447	12.198	461866
Mogushan_Xianbei_IA	Xiaojingshan_EN	Sherpa.DG	0.036291	0.002975	12.199	79900
Haojiatai_LBIA	Bianbian_EN	Sherpa.DG	0.035692	0.002926	12.2	285546
Atayal.DG	Xiaowu_MN	Sherpa.DG	0.032832	0.002688	12.216	596576
Tujia.DG	Haminmangha_MN	Sherpa.DG	0.029534	0.002417	12.221	390863
Daur.DG	Yi.DG	Sherpa.DG	0.027894	0.002282	12.223	675854
Uyghur.DG	Erdaojingzi_LN	Sherpa.DG	0.027488	0.002248	12.225	624337
Naxi.DG	Xiaojingshan_EN	Sherpa.DG	0.026954	0.002204	12.228	337396
Oroqen.DG	Qihe_EN	Sherpa.DG	0.03027	0.002473	12.241	185864
Yi.DG	Boshan_EN	Sherpa.DG	0.030331	0.002478	12.242	548633
Dai_Xishaungbanna	Miaozigou_MN	Sherpa.DG	0.027573	0.002251	12.25	217632
Uyghur.DG	Wuqi_EN	Sherpa.DG	0.032852	0.002679	12.265	135602
Mongola.DG	Yumin_EN	Sherpa.DG	0.02926	0.002385	12.266	493496
Uyghur.DG	Shimao_LN	Sherpa.DG	0.026698	0.002177	12.266	756526
Miao.DG	Mogushan_Xianbei_IA	Sherpa.DG	0.029846	0.002432	12.271	165223
Liangdao2_EN	Tu.DG	Sherpa.DG	0.030491	0.002484	12.275	507650
Haojiatai_LN	Qihe_EN	Sherpa.DG	0.035266	0.002872	12.281	132387
Lajia_LN	Taiwan_Gongguan	Sherpa.DG	0.029159	0.002374	12.282	377174
Xiaowu_MN	Bianbian_EN	Sherpa.DG	0.03576	0.00291	12.289	344167
Uyghur.DG	Wadian_LN	Sherpa.DG	0.025183	0.002047	12.299	754477
Banlashan_MN	Haojiatai_LBIA	Sherpa.DG	0.031371	0.002549	12.306	449994
Uyghur.DG	Banlashan_MN	Sherpa.DG	0.027445	0.00223	12.308	759330
Mongola.DG	Miaozigou_MN	Sherpa.DG	0.030441	0.002472	12.312	170986
Dai_Xishaungbanna	Wuqi_EN	Sherpa.DG	0.030226	0.002455	12.313	150933
Tu.DG	Boshan_EN	Sherpa.DG	0.02954	0.002399	12.315	554064
Yumin_EN	Bianbian_EN	Sherpa.DG	0.034779	0.002823	12.319	320073
Tu.DG	Taiwan_Gongguan	Sherpa.DG	0.029533	0.002397	12.321	404744
Yi.DG	Wanggou_MN	Sherpa.DG	0.026756	0.00217	12.329	542830
Atayal.DG	Bianbian_EN	Sherpa.DG	0.034922	0.002832	12.331	366357
Uyghur.DG	Yi.DG	Sherpa.DG	0.02687	0.002179	12.333	781398
Tujia.DG	Jinchankou_LN	Sherpa.DG	0.031019	0.002513	12.345	457977
Tu.DG	Mogushan_Xianbei_IA	Sherpa.DG	0.029274	0.00237	12.35	167156
Naxi.DG	Banlashan_MN	Sherpa.DG	0.027	0.002186	12.352	691440
Banlashan_MN	Zhalainuoer_EN	Sherpa.DG	0.037153	0.003006	12.361	102690
Yi.DG	Liangdao1_EN	Sherpa.DG	0.031925	0.002582	12.363	211093
Daur.DG	Taiwan_Gongguan	Sherpa.DG	0.032894	0.00266	12.365	373465
Naxi.DG	Haojiatai_LBIA	Sherpa.DG	0.028542	0.002308	12.366	519222
Jiaozuoniecun_LBIA	Wuqi_EN	Sherpa.DG	0.037528	0.003034	12.37	100434
Liangdao2_EN	Haojiatai_LN	Sherpa.DG	0.033181	0.002681	12.374	340055
Ami.DG	Mogushan_Xianbei_IA	Sherpa.DG	0.029595	0.002391	12.378	164784
Taiwan_Gongguan	Xiaogao_EN	Sherpa.DG	0.035256	0.002848	12.378	330113
Taiwan_Hanben	Yumin_EN	Sherpa.DG	0.028311	0.002287	12.38	577259
Erdaojingzi_LN	Jinchankou_LN	Sherpa.DG	0.032216	0.002601	12.388	344931
Liangdao2_EN	Longtoushan_BA	Sherpa.DG	0.033526	0.002706	12.389	254559
Uyghur.DG	Zhalainuoer_EN	Sherpa.DG	0.032976	0.002657	12.412	130878
Tu.DG	Bianbian_EN	Sherpa.DG	0.03001	0.002418	12.414	398426
Yi.DG	Xiaowu_MN	Sherpa.DG	0.029398	0.002368	12.416	642465
Tu.DG	Shimao_LN	Sherpa.DG	0.026118	0.002104	12.416	669657
She.DG	Jinchankou_LN	Sherpa.DG	0.030772	0.002477	12.421	455796
Dacaozi_IA	Jinchankou_LN	Sherpa.DG	0.031203	0.002512	12.423	410222
Naxi.DG	Liangdao1_EN	Sherpa.DG	0.031271	0.002517	12.425	221037
Daur.DG	Wanggou_MN	Sherpa.DG	0.029789	0.002397	12.425	511098
Naxi.DG	Xiaowu_MN	Sherpa.DG	0.028779	0.002315	12.429	672556
Hezhen.DG	Xiaowu_MN	Sherpa.DG	0.029648	0.002385	12.429	644261
China_Lahu.DG	Banlashan_MN	Sherpa.DG	0.028421	0.002287	12.429	664869
Liangdao2_EN	Naxi.DG	Sherpa.DG	0.030457	0.002449	12.436	525214
Lajia_LN	Haojiatai_LBIA	Sherpa.DG	0.029833	0.002399	12.437	465150
Xibo.DG	Jinchankou_LN	Sherpa.DG	0.030521	0.002453	12.444	460880
Taiwan_Hanben	Miaozigou_MN	Sherpa.DG	0.02947	0.002367	12.45	197073
Daur.DG	Zhalainuoer_EN	Sherpa.DG	0.039811	0.003195	12.462	105481
Miao.DG	Jinchankou_LN	Sherpa.DG	0.030554	0.002451	12.464	456933
Miao.DG	Banlashan_MN	Sherpa.DG	0.028432	0.00228	12.467	662704
Han_Beijing	Wuzhuangguoliang	Sherpa.DG	0.028919	0.002319	12.468	121997
Tu.DG	Jiaozuoniecun_LBIA	Sherpa.DG	0.027913	0.002238	12.473	611192
Haminmangha_MN	Pingliangtai_LN	Sherpa.DG	0.030379	0.002435	12.475	373636
Han_Southern	Mbuti.DG	Sherpa.DG	0.025541	0.002046	12.481	942348
Haojiatai_LN	Xiaogao_EN	Sherpa.DG	0.032037	0.002567	12.482	351695
Dacaozi_IA	Qihe_EN	Sherpa.DG	0.032538	0.002606	12.486	169597
Han_Southern	Wuzhuangguoliang	Sherpa.DG	0.029033	0.002323	12.496	120792
Naxi.DG	Haojiatai_LN	Sherpa.DG	0.027747	0.00222	12.497	493160
Haminmangha_MN	Xiaogao_EN	Sherpa.DG	0.035183	0.002815	12.499	275592
Daur.DG	Mbuti.DG	Sherpa.DG	0.030036	0.002401	12.508	845555
Haojiatai_LN	Xiaowu_MN	Sherpa.DG	0.031915	0.002551	12.512	413786
Xibo.DG	Xiaowu_MN	Sherpa.DG	0.029751	0.002377	12.515	646740
Haojiatai_LN	Liangdao1_EN	Sherpa.DG	0.036976	0.002953	12.521	148006
Liangdao2_EN	Haojiatai_LBIA	Sherpa.DG	0.034412	0.002748	12.523	354061
Naxi.DG	Boshan_EN	Sherpa.DG	0.029786	0.002377	12.53	574011
Shimao_LN	Yumin_EN	Sherpa.DG	0.030996	0.002474	12.53	447676
Tu.DG	Erdaojingzi_LN	Sherpa.DG	0.027159	0.002167	12.532	550933
Tu.DG	Mbuti.DG	Sherpa.DG	0.028364	0.00226	12.548	866839
Yi.DG	Xiaojingshan_EN	Sherpa.DG	0.028638	0.002281	12.555	323887
Atayal.DG	Boshan_EN	Sherpa.DG	0.034972	0.002785	12.555	509382
Atayal.DG	Haojiatai_LBIA	Sherpa.DG	0.035396	0.002819	12.556	459588
Jinchankou_LN	Wanggou_MN	Sherpa.DG	0.032063	0.002552	12.563	343114
Xibo.DG	Yumin_EN	Sherpa.DG	0.030458	0.002423	12.571	492398
Jiaozuoniecun_LBIA	Qihe_EN	Sherpa.DG	0.034954	0.00278	12.571	159603
Wadian_LN	Liangdao1_EN	Sherpa.DG	0.03413	0.002714	12.574	194718
Han.DG	Jinchankou_LN	Sherpa.DG	0.029775	0.002365	12.592	478976
Lajia_LN	Longtoushan_BA	Sherpa.DG	0.02963	0.002353	12.595	331564
Longtoushan_BA	Haminmangha_MN	Sherpa.DG	0.034861	0.002766	12.604	191059
Atayal.DG	Shimao_LN	Sherpa.DG	0.030345	0.002407	12.607	623160
Uyghur.DG	Bianbian_EN	Sherpa.DG	0.030241	0.002399	12.608	454162
Naxi.DG	Hezhen.DG	Sherpa.DG	0.027048	0.002145	12.612	721509
Oroqen.DG	Xiaowu_MN	Sherpa.DG	0.030346	0.002406	12.613	643432
Wuqi_EN	Yumin_EN	Sherpa.DG	0.045214	0.003584	12.615	86851
Han_Southern	Miaozigou_MN	Sherpa.DG	0.028195	0.002234	12.619	217210
Haojiatai_LN	Boshan_EN	Sherpa.DG	0.032663	0.002585	12.633	365321
Liangdao2_EN	Shimao_LN	Sherpa.DG	0.031499	0.002492	12.64	460361
Daur.DG	Yumin_EN	Sherpa.DG	0.033001	0.002608	12.655	456031
Uyghur.DG	Longtoushan_BA	Sherpa.DG	0.028452	0.002247	12.662	405101
Naxi.DG	Wanggou_MN	Sherpa.DG	0.026596	0.0021	12.663	565378
Taiwan_Gongguan	Mbuti.DG	Sherpa.DG	0.03015	0.002381	12.663	506904
Uyghur.DG	Boshan_EN	Sherpa.DG	0.029791	0.002351	12.673	632381
She.DG	Mogushan_Xianbei_IA	Sherpa.DG	0.031026	0.002448	12.673	164762
Miaozigou_MN	Pingliangtai_LN	Sherpa.DG	0.032284	0.002548	12.673	163119
Uyghur.DG	Luoheguxiang_LBIA	Sherpa.DG	0.027966	0.002205	12.682	686600
Han_Southern	Wuqi_EN	Sherpa.DG	0.030797	0.002428	12.683	150588
Tujia.DG	Xiaogao_EN	Sherpa.DG	0.031973	0.00252	12.687	523634
Mongola.DG	Liangdao1_EN	Sherpa.DG	0.033059	0.002605	12.693	213028
Liangdao2_EN	Wadian_LN	Sherpa.DG	0.031572	0.002487	12.694	461340
Ami.DG	Mbuti.DG	Sherpa.DG	0.029189	0.002299	12.695	862640
China_Lahu.DG	Erdaojingzi_LN	Sherpa.DG	0.029878	0.002353	12.698	545677
Daur.DG	Atayal.DG	Sherpa.DG	0.033306	0.002622	12.702	637611
Mongola.DG	Haojiatai_LBIA	Sherpa.DG	0.031049	0.002443	12.709	500066
Han_Beijing	Wuqi_EN	Sherpa.DG	0.030924	0.002432	12.715	152085
Mongola.DG	Qihe_EN	Sherpa.DG	0.03237	0.002545	12.72	187417
Luoheguxiang_LBIA	Qihe_EN	Sherpa.DG	0.034844	0.002739	12.72	159760
Xibo.DG	Qihe_EN	Sherpa.DG	0.03251	0.002555	12.722	186968
Liangdao2_EN	Yi.DG	Sherpa.DG	0.031646	0.002485	12.736	502353
Taiwan_Hanben	Haminmangha_MN	Sherpa.DG	0.028857	0.002266	12.738	448279
Naxi.DG	Daur.DG	Sherpa.DG	0.02776	0.002179	12.738	700836
Taiwan_Hanben	Wuqi_EN	Sherpa.DG	0.032728	0.002568	12.743	137692
Naxi.DG	Erdaojingzi_LN	Sherpa.DG	0.028048	0.002195	12.778	568671
Taiwan_Gongguan	Xiaowu_MN	Sherpa.DG	0.034793	0.002722	12.781	349428
Dacaozi_IA	Liangdao1_EN	Sherpa.DG	0.033731	0.002639	12.783	192090
Naxi.DG	Taiwan_Gongguan	Sherpa.DG	0.030405	0.002378	12.787	418747
Jiaozuoniecun_LBIA	Liangdao1_EN	Sherpa.DG	0.036816	0.002879	12.788	180305
Liangdao2_EN	Daur.DG	Sherpa.DG	0.033225	0.002597	12.792	469363
Daur.DG	Bianbian_EN	Sherpa.DG	0.036798	0.002876	12.794	367584
Dai_Xishaungbanna	Haminmangha_MN	Sherpa.DG	0.027683	0.002164	12.795	501121
Oroqen.DG	Jinchankou_LN	Sherpa.DG	0.031751	0.00248	12.803	458386
Hezhen.DG	Jinchankou_LN	Sherpa.DG	0.031505	0.00246	12.808	459206
Hezhen.DG	Mbuti.DG	Sherpa.DG	0.029179	0.002278	12.81	864790
Qihe_EN	Boshan_EN	Sherpa.DG	0.038763	0.003026	12.812	160637
Lajia_LN	Liangdao2_EN	Sherpa.DG	0.030884	0.002409	12.819	472673
Taiwan_Hanben	Jinchankou_LN	Sherpa.DG	0.029511	0.002301	12.823	527139
Oroqen.DG	Haojiatai_LN	Sherpa.DG	0.029315	0.002285	12.829	473581
Uyghur.DG	Jiaozuoniecun_LBIA	Sherpa.DG	0.028378	0.002212	12.829	691735
Naxi.DG	Bianbian_EN	Sherpa.DG	0.031525	0.002456	12.836	412678
Mebrak_2125BP	Samdzong_1500BP	Sherpa.DG	0.030289	0.002359	12.839	427249
Uyghur.DG	Taiwan_Gongguan	Sherpa.DG	0.029912	0.00233	12.839	460756
Oroqen.DG	Tu.DG	Sherpa.DG	0.027426	0.002135	12.844	709031
Uyghur.DG	Yumin_EN	Sherpa.DG	0.029966	0.002333	12.845	563438
Haminmangha_MN	Jiaozuoniecun_LBIA	Sherpa.DG	0.031888	0.002482	12.848	326278
Mogushan_Xianbei_IA	Shimao_LN	Sherpa.DG	0.032586	0.002535	12.854	151083
Han_Beijing	Miaozigou_MN	Sherpa.DG	0.028596	0.002224	12.857	219191
Liangdao2_EN	Boshan_EN	Sherpa.DG	0.036907	0.002868	12.867	415255
Longtoushan_BA	Haojiatai_LBIA	Sherpa.DG	0.034841	0.002708	12.867	248465
Mongola.DG	Wuqi_EN	Sherpa.DG	0.036603	0.002844	12.869	118322
Mongola.DG	Tu.DG	Sherpa.DG	0.027079	0.002104	12.871	710897
Tujia.DG	Banlashan_MN	Sherpa.DG	0.029823	0.002317	12.874	663843
Uyghur.DG	Xiaogao_EN	Sherpa.DG	0.030345	0.002356	12.881	602227
Atayal.DG	Mbuti.DG	Sherpa.DG	0.031783	0.002467	12.881	844668
Mogushan_Xianbei_IA	Yumin_EN	Sherpa.DG	0.039674	0.00308	12.881	115141
Tu.DG	Xitoucun_LN	Sherpa.DG	0.029183	0.002265	12.883	328509
Oroqen.DG	Haojiatai_LBIA	Sherpa.DG	0.030641	0.002378	12.887	496797
Lajia_LN	Haminmangha_MN	Sherpa.DG	0.031421	0.002437	12.891	366008
Mongola.DG	Yi.DG	Sherpa.DG	0.028582	0.002217	12.894	705606
Mongola.DG	Mbuti.DG	Sherpa.DG	0.028961	0.002245	12.899	866042
Haojiatai_LBIA	Wanggou_MN	Sherpa.DG	0.032533	0.002522	12.899	376805
Tu.DG	Wadian_LN	Sherpa.DG	0.027076	0.002099	12.901	667119
Xibo.DG	Haojiatai_LBIA	Sherpa.DG	0.030768	0.002383	12.912	499011
Liangdao2_EN	Wanggou_MN	Sherpa.DG	0.032621	0.002526	12.915	382617
Miaozigou_MN	Shimao_LN	Sherpa.DG	0.033469	0.002589	12.929	154729
Mongola.DG	Xiaowu_MN	Sherpa.DG	0.030218	0.002335	12.942	647965
Tu.DG	Dacaozi_IA	Sherpa.DG	0.026736	0.002063	12.957	652200
Miao.DG	Xiaogao_EN	Sherpa.DG	0.032749	0.002527	12.959	521864
Liangdao2_EN	Oroqen.DG	Sherpa.DG	0.03211	0.002476	12.966	503052
Haojiatai_LBIA	Shimao_LN	Sherpa.DG	0.032426	0.0025	12.969	452216
Mogushan_Xianbei_IA	Xiaogao_EN	Sherpa.DG	0.038293	0.002952	12.97	121930
Naxi.DG	Mongola.DG	Sherpa.DG	0.027523	0.002122	12.973	723886
Lajia_LN	Jinchankou_LN	Sherpa.DG	0.032364	0.002494	12.978	428263
Yi.DG	Erdaojingzi_LN	Sherpa.DG	0.029702	0.002288	12.98	545276
Haojiatai_LN	Haojiatai_LBIA	Sherpa.DG	0.033079	0.002548	12.98	333900
Dacaozi_IA	Haminmangha_MN	Sherpa.DG	0.030834	0.002375	12.981	349017
Lajia_LN	Naxi.DG	Sherpa.DG	0.027191	0.002094	12.987	695242
Oroqen.DG	Atayal.DG	Sherpa.DG	0.030501	0.002348	12.991	676122
Uyghur.DG	Xiaojingshan_EN	Sherpa.DG	0.029037	0.002235	12.991	369983
Taiwan_Gongguan	Shimao_LN	Sherpa.DG	0.031944	0.002459	12.991	367299
Lajia_LN	China_Lahu.DG	Sherpa.DG	0.028579	0.0022	12.992	672735
Hezhen.DG	Yumin_EN	Sherpa.DG	0.031958	0.002459	12.998	489848
Uyghur.DG	Miao.DG	Sherpa.DG	0.028408	0.002185	13.004	781314
Lajia_LN	Haojiatai_LN	Sherpa.DG	0.029922	0.002301	13.005	445358
Banlashan_MN	Haojiatai_LN	Sherpa.DG	0.03085	0.002372	13.005	431892
Erdaojingzi_LN	Liangdao1_EN	Sherpa.DG	0.035862	0.002757	13.007	169873
China_Lahu.DG	Xiaogao_EN	Sherpa.DG	0.032766	0.002518	13.014	523413
Lajia_LN	Xiaogao_EN	Sherpa.DG	0.031218	0.002397	13.023	491466
Shimao_LN	Xiaowu_MN	Sherpa.DG	0.03088	0.002371	13.023	583681
Hezhen.DG	Haojiatai_LN	Sherpa.DG	0.029217	0.002243	13.025	473664
Ami.DG	Banlashan_MN	Sherpa.DG	0.029769	0.002283	13.04	660941
Xibo.DG	Zhalainuoer_EN	Sherpa.DG	0.035885	0.00275	13.049	113951
Tu.DG	Pingliangtai_LN	Sherpa.DG	0.027977	0.002143	13.054	688917
Naxi.DG	Oroqen.DG	Sherpa.DG	0.026942	0.002064	13.056	722623
Atayal.DG	Xiaogao_EN	Sherpa.DG	0.036709	0.002811	13.057	486253
Yumin_EN	Boshan_EN	Sherpa.DG	0.036804	0.002818	13.061	402508
Lajia_LN	Tanshishan_LN	Sherpa.DG	0.031543	0.002414	13.065	223100
Yi.DG	Wadian_LN	Sherpa.DG	0.028664	0.002193	13.069	660472
Erdaojingzi_LN	Haojiatai_LBIA	Sherpa.DG	0.034058	0.002606	13.069	383809
Haminmangha_MN	Boshan_EN	Sherpa.DG	0.036853	0.002818	13.076	288461
Naxi.DG	Yi.DG	Sherpa.DG	0.027653	0.002114	13.084	719113
Daur.DG	Longtoushan_BA	Sherpa.DG	0.03101	0.00237	13.085	329165
Xiaogao_EN	Yumin_EN	Sherpa.DG	0.037688	0.00288	13.088	393213
Oroqen.DG	Mbuti.DG	Sherpa.DG	0.02956	0.002257	13.099	864751
Daur.DG	Erdaojingzi_LN	Sherpa.DG	0.032383	0.002471	13.106	512442
Tu.DG	Luoheguxiang_LBIA	Sherpa.DG	0.028626	0.002184	13.11	606320
Dai.DG	Mogushan_Xianbei_IA	Sherpa.DG	0.02989	0.002278	13.12	183124
Daur.DG	Haojiatai_LBIA	Sherpa.DG	0.033294	0.002538	13.121	461921
Xiaowu_MN	Xiaojingshan_EN	Sherpa.DG	0.033978	0.00259	13.121	287606
Dai_Xishaungbanna	Jinchankou_LN	Sherpa.DG	0.028984	0.002208	13.127	587455
Liangdao2_EN	Xiaogao_EN	Sherpa.DG	0.038819	0.002953	13.144	401454
Jinchankou_LN	Pingliangtai_LN	Sherpa.DG	0.03239	0.002464	13.144	439075
Shimao_LN	Xiaogao_EN	Sherpa.DG	0.034307	0.00261	13.146	478257
China_Lahu.DG	Boshan_EN	Sherpa.DG	0.033096	0.002517	13.15	548840
Lajia_LN	Xiaowu_MN	Sherpa.DG	0.031194	0.002372	13.153	600664
Wanggou_MN	Xiaowu_MN	Sherpa.DG	0.031329	0.002382	13.154	478047
Haojiatai_LBIA	Boshan_EN	Sherpa.DG	0.0375	0.00285	13.158	381090
Mogushan_Xianbei_IA	Pingliangtai_LN	Sherpa.DG	0.032295	0.002452	13.17	159222
Oroqen.DG	Yi.DG	Sherpa.DG	0.029609	0.002247	13.174	703432
Atayal.DG	Hezhen.DG	Sherpa.DG	0.032158	0.00244	13.179	675715
Tu.DG	Hezhen.DG	Sherpa.DG	0.027789	0.002108	13.18	708326
Uyghur.DG	Pingliangtai_LN	Sherpa.DG	0.028368	0.00215	13.193	769634
Lajia_LN	Yi.DG	Sherpa.DG	0.028744	0.002178	13.196	671623
Daur.DG	Xiaogao_EN	Sherpa.DG	0.035318	0.002676	13.196	488261
Haojiatai_LBIA	Wadian_LN	Sherpa.DG	0.031672	0.0024	13.199	451790
Longtoushan_BA	Boshan_EN	Sherpa.DG	0.034524	0.002615	13.2	274226
Miao.DG	Haojiatai_LBIA	Sherpa.DG	0.032571	0.002466	13.207	494273
Atayal.DG	Tu.DG	Sherpa.DG	0.030975	0.002345	13.208	680815
Han_Southern	Haminmangha_MN	Sherpa.DG	0.02831	0.002143	13.208	499748
Tu.DG	China_Lahu.DG	Sherpa.DG	0.029838	0.002259	13.211	707826
Yi.DG	Shimao_LN	Sherpa.DG	0.029681	0.002245	13.219	662420
Lajia_LN	Ami.DG	Sherpa.DG	0.02868	0.002168	13.23	669990
Longtoushan_BA	Wanggou_MN	Sherpa.DG	0.031904	0.002411	13.233	270008
Xiaowu_MN	Tanshishan_LN	Sherpa.DG	0.037661	0.002846	13.234	207852
Atayal.DG	Wanggou_MN	Sherpa.DG	0.031263	0.002362	13.235	508916
Banlashan_MN	Xitoucun_LN	Sherpa.DG	0.031527	0.002381	13.244	301072
Xibo.DG	Liangdao1_EN	Sherpa.DG	0.034364	0.002594	13.246	212522
Daur.DG	Boshan_EN	Sherpa.DG	0.036132	0.002725	13.257	510966
Liangdao2_EN	Erdaojingzi_LN	Sherpa.DG	0.034764	0.002621	13.265	393905
Naxi.DG	Atayal.DG	Sherpa.DG	0.031215	0.002352	13.274	699425
Miao.DG	Wanggou_MN	Sherpa.DG	0.029972	0.002258	13.275	541552
Erdaojingzi_LN	Xiaogao_EN	Sherpa.DG	0.034882	0.002627	13.278	408324
Atayal.DG	Haojiatai_LN	Sherpa.DG	0.033753	0.002541	13.282	441024
Dai.DG	Banlashan_MN	Sherpa.DG	0.02891	0.002176	13.283	729003
Longtoushan_BA	Shimao_LN	Sherpa.DG	0.031704	0.002387	13.283	322707
Longtoushan_BA	Bianbian_EN	Sherpa.DG	0.036114	0.002716	13.296	206012
Uyghur.DG	Haminmangha_MN	Sherpa.DG	0.03096	0.002328	13.298	450188
Naxi.DG	Wadian_LN	Sherpa.DG	0.027835	0.002093	13.301	687464
Daur.DG	Wadian_LN	Sherpa.DG	0.030482	0.00229	13.309	622642
Lajia_LN	Xitoucun_LN	Sherpa.DG	0.029918	0.002247	13.315	308793
Atayal.DG	Longtoushan_BA	Sherpa.DG	0.034343	0.002579	13.317	327868
Oroqen.DG	Wadian_LN	Sherpa.DG	0.029829	0.00224	13.318	661833
Mongola.DG	Haojiatai_LN	Sherpa.DG	0.030054	0.002255	13.326	476335
Yi.DG	Luoheguxiang_LBIA	Sherpa.DG	0.030876	0.002317	13.328	599691
Yi.DG	Atayal.DG	Sherpa.DG	0.032565	0.002442	13.334	674174
Taiwan_Gongguan	Wanggou_MN	Sherpa.DG	0.032532	0.002439	13.338	307680
Boshan_EN	Liangdao1_EN	Sherpa.DG	0.042297	0.003171	13.341	182186
Han.DG	Banlashan_MN	Sherpa.DG	0.02942	0.002205	13.344	691117
Luoheguxiang_LBIA	Liangdao1_EN	Sherpa.DG	0.037029	0.002775	13.344	180026
Mongola.DG	Boshan_EN	Sherpa.DG	0.032793	0.002457	13.345	553102
China_Lahu.DG	Wanggou_MN	Sherpa.DG	0.030131	0.002258	13.346	543172
Atayal.DG	Erdaojingzi_LN	Sherpa.DG	0.033943	0.002543	13.347	510628
Taiwan_Gongguan	Boshan_EN	Sherpa.DG	0.036591	0.002741	13.349	335276
Daur.DG	China_Lahu.DG	Sherpa.DG	0.032803	0.002457	13.352	676522
Dacaozi_IA	Xiaogao_EN	Sherpa.DG	0.031648	0.00237	13.352	473402
Longtoushan_BA	Erdaojingzi_LN	Sherpa.DG	0.032361	0.002422	13.364	276367
Lajia_LN	Mogushan_Xianbei_IA	Sherpa.DG	0.031462	0.002354	13.365	155509
Miao.DG	Xiaowu_MN	Sherpa.DG	0.032491	0.002427	13.389	640989
Tu.DG	Xibo.DG	Sherpa.DG	0.028738	0.002146	13.393	709410
Lajia_LN	Daur.DG	Sherpa.DG	0.030208	0.002255	13.394	638299
Jinchankou_LN	Shimao_LN	Sherpa.DG	0.034122	0.002547	13.399	416228
Longtoushan_BA	Jiaozuoniecun_LBIA	Sherpa.DG	0.0339	0.00253	13.4	298140
Han.DG	Mogushan_Xianbei_IA	Sherpa.DG	0.030637	0.002285	13.407	172913
Daur.DG	Shimao_LN	Sherpa.DG	0.032033	0.002389	13.409	624609
Hezhen.DG	Erdaojingzi_LN	Sherpa.DG	0.030468	0.002271	13.419	546776
China_Lahu.DG	Wadian_LN	Sherpa.DG	0.030149	0.002246	13.423	661222
Mongola.DG	Xiaogao_EN	Sherpa.DG	0.032349	0.002409	13.428	527466
Uyghur.DG	Dacaozi_IA	Sherpa.DG	0.028295	0.002107	13.431	734350
Yi.DG	Dacaozi_IA	Sherpa.DG	0.029016	0.00216	13.431	645312
Shimao_LN	Tanshishan_LN	Sherpa.DG	0.032991	0.002456	13.434	217958
Miao.DG	Bianbian_EN	Sherpa.DG	0.034131	0.00254	13.436	393243
Lajia_LN	Boshan_EN	Sherpa.DG	0.031676	0.002357	13.437	514746
Daur.DG	Miao.DG	Sherpa.DG	0.032033	0.002384	13.437	673935
Xiaogao_EN	Liangdao1_EN	Sherpa.DG	0.042887	0.003192	13.437	179011
Longtoushan_BA	Wadian_LN	Sherpa.DG	0.031307	0.00233	13.438	322818
Haojiatai_LN	Bianbian_EN	Sherpa.DG	0.034889	0.002596	13.438	271226
Oroqen.DG	Liangdao1_EN	Sherpa.DG	0.033796	0.002514	13.444	211476
Yi.DG	Hezhen.DG	Sherpa.DG	0.029417	0.002187	13.453	702615
Luoheguxiang_LBIA	Xiaogao_EN	Sherpa.DG	0.034732	0.002581	13.455	440029
Xibo.DG	Xiaogao_EN	Sherpa.DG	0.033883	0.002517	13.463	526297
She.DG	Longtoushan_BA	Sherpa.DG	0.032023	0.002378	13.465	350241
Yi.DG	Xibo.DG	Sherpa.DG	0.029888	0.002219	13.467	704052
China_Lahu.DG	Shimao_LN	Sherpa.DG	0.030301	0.00225	13.469	663281
Banlashan_MN	Jiaozuoniecun_LBIA	Sherpa.DG	0.032265	0.002394	13.475	554263
Longtoushan_BA	Haojiatai_LN	Sherpa.DG	0.032346	0.002399	13.481	239425
Wanggou_MN	Xiaogao_EN	Sherpa.DG	0.034261	0.00254	13.489	396428
Ami.DG	Xiaowu_MN	Sherpa.DG	0.033473	0.00248	13.496	639177
China_Lahu.DG	Longtoushan_BA	Sherpa.DG	0.031497	0.002333	13.5	352621
Wanggou_MN	Xitoucun_LN	Sherpa.DG	0.033469	0.002479	13.502	254949
Daur.DG	Tu.DG	Sherpa.DG	0.029863	0.002211	13.509	682011
Xibo.DG	Haminmangha_MN	Sherpa.DG	0.033451	0.002476	13.51	392957
Haojiatai_LN	Xiaojingshan_EN	Sherpa.DG	0.034375	0.002544	13.512	230980
Ami.DG	Tu.DG	Sherpa.DG	0.030353	0.002244	13.527	705217
Tu.DG	Tanshishan_LN	Sherpa.DG	0.03214	0.002375	13.531	238421
Miao.DG	Longtoushan_BA	Sherpa.DG	0.032118	0.002373	13.533	351320
Haminmangha_MN	Wuqi_EN	Sherpa.DG	0.049836	0.003682	13.534	64963
Lajia_LN	Mongola.DG	Sherpa.DG	0.028909	0.002136	13.535	676672
Qihe_EN	Xiaogao_EN	Sherpa.DG	0.042191	0.003114	13.548	159877
Lajia_LN	Luoheguxiang_LBIA	Sherpa.DG	0.030609	0.002256	13.567	565691
Ami.DG	Shimao_LN	Sherpa.DG	0.030325	0.002234	13.572	660151
Hezhen.DG	Liangdao1_EN	Sherpa.DG	0.034239	0.002522	13.575	211607
Liangdao2_EN	Dacaozi_IA	Sherpa.DG	0.03373	0.002484	13.576	454621
Uyghur.DG	Tu.DG	Sherpa.DG	0.028992	0.002135	13.579	783573
Atayal.DG	Xiaojingshan_EN	Sherpa.DG	0.034165	0.002514	13.588	303917
Han_Beijing	Haminmangha_MN	Sherpa.DG	0.029057	0.002138	13.588	504265
Banlashan_MN	Yumin_EN	Sherpa.DG	0.035262	0.002594	13.591	445420
Taiwan_Gongguan	Haojiatai_LBIA	Sherpa.DG	0.037591	0.002765	13.595	289315
Mongola.DG	Bianbian_EN	Sherpa.DG	0.035136	0.002583	13.602	397591
Xibo.DG	Wuqi_EN	Sherpa.DG	0.039569	0.002908	13.606	118383
Oroqen.DG	Taiwan_Gongguan	Sherpa.DG	0.032045	0.002355	13.61	400806
Haojiatai_LBIA	Xiaojingshan_EN	Sherpa.DG	0.036053	0.002648	13.614	242093
Uyghur.DG	Han.DG	Sherpa.DG	0.028595	0.0021	13.615	791625
Lajia_LN	Yumin_EN	Sherpa.DG	0.032545	0.002388	13.626	459551
Oroqen.DG	Wanggou_MN	Sherpa.DG	0.029465	0.002161	13.634	543809
Han.DG	Xiaowu_MN	Sherpa.DG	0.031297	0.002295	13.636	671812
She.DG	Tu.DG	Sherpa.DG	0.029322	0.002149	13.642	704552
Longtoushan_BA	Xiaogao_EN	Sherpa.DG	0.035769	0.002622	13.644	263873
Xiaowu_MN	Xitoucun_LN	Sherpa.DG	0.036229	0.002655	13.644	288940
Haojiatai_LN	Tanshishan_LN	Sherpa.DG	0.03765	0.002756	13.662	166790
Lajia_LN	Bianbian_EN	Sherpa.DG	0.034685	0.002539	13.663	371095
She.DG	Xiaogao_EN	Sherpa.DG	0.033783	0.002472	13.666	520544
Daur.DG	Haminmangha_MN	Sherpa.DG	0.036376	0.002661	13.67	363625
Tu.DG	Han.DG	Sherpa.DG	0.02843	0.00208	13.67	725318
Uyghur.DG	Atayal.DG	Sherpa.DG	0.032307	0.002363	13.674	766034
Ami.DG	Wanggou_MN	Sherpa.DG	0.029922	0.002188	13.675	540513
Ami.DG	Xiaogao_EN	Sherpa.DG	0.034639	0.002533	13.677	520685
Wadian_LN	Xiaowu_MN	Sherpa.DG	0.032471	0.002374	13.677	581943
Naxi.DG	Xibo.DG	Sherpa.DG	0.028588	0.00209	13.679	722952
Lajia_LN	Dai.DG	Sherpa.DG	0.028805	0.002105	13.685	729042
Daur.DG	Tanshishan_LN	Sherpa.DG	0.035954	0.002625	13.695	221122
Liangdao2_EN	Hezhen.DG	Sherpa.DG	0.033694	0.00246	13.696	503513
Qihe_EN	Bianbian_EN	Sherpa.DG	0.043706	0.003191	13.697	141728
Naxi.DG	Pingliangtai_LN	Sherpa.DG	0.029644	0.002164	13.698	705535
Longtoushan_BA	Banlashan_MN	Sherpa.DG	0.033891	0.002473	13.702	320953
Naxi.DG	Dacaozi_IA	Sherpa.DG	0.028641	0.00209	13.706	670300
Naxi.DG	Miao.DG	Sherpa.DG	0.029653	0.002163	13.709	719100
Erdaojingzi_LN	Xiaowu_MN	Sherpa.DG	0.034074	0.002485	13.711	479916
Tujia.DG	Haojiatai_LBIA	Sherpa.DG	0.033965	0.002475	13.721	495580
Haojiatai_LBIA	Tanshishan_LN	Sherpa.DG	0.039724	0.002895	13.722	175294
Taiwan_Hanben	Mogushan_Xianbei_IA	Sherpa.DG	0.031561	0.0023	13.723	191655
Liangdao2_EN	Mongola.DG	Sherpa.DG	0.034285	0.002498	13.724	506176
Oroqen.DG	Yumin_EN	Sherpa.DG	0.03446	0.00251	13.729	488990
Banlashan_MN	Tanshishan_LN	Sherpa.DG	0.035053	0.002553	13.729	217202
Han_Southern	Jinchankou_LN	Sherpa.DG	0.03043	0.002215	13.739	586204
Tujia.DG	Mogushan_Xianbei_IA	Sherpa.DG	0.033545	0.002441	13.743	165597
Oroqen.DG	Xitoucun_LN	Sherpa.DG	0.031851	0.002317	13.747	326023
Lajia_LN	Xiaojingshan_EN	Sherpa.DG	0.03224	0.002343	13.759	307067
Mongola.DG	Erdaojingzi_LN	Sherpa.DG	0.030934	0.002248	13.761	549671
Ami.DG	Boshan_EN	Sherpa.DG	0.034786	0.002527	13.763	545646
Dacaozi_IA	Wanggou_MN	Sherpa.DG	0.030987	0.002251	13.763	490542
Wanggou_MN	Tanshishan_LN	Sherpa.DG	0.035476	0.002577	13.764	182922
Xiaojingshan_EN	Yumin_EN	Sherpa.DG	0.036621	0.00266	13.766	271792
Xibo.DG	Wanggou_MN	Sherpa.DG	0.029891	0.002171	13.77	545931
China_Lahu.DG	Xiaojingshan_EN	Sherpa.DG	0.031864	0.002314	13.771	323980
China_Lahu.DG	Haojiatai_LBIA	Sherpa.DG	0.033245	0.002413	13.775	495681
Naxi.DG	Luoheguxiang_LBIA	Sherpa.DG	0.029708	0.002156	13.776	625113
Banlashan_MN	Shimao_LN	Sherpa.DG	0.032361	0.002349	13.779	608244
Hezhen.DG	Taiwan_Gongguan	Sherpa.DG	0.033096	0.002401	13.783	401411
Longtoushan_BA	Dacaozi_IA	Sherpa.DG	0.032156	0.002333	13.784	318547
Miao.DG	Boshan_EN	Sherpa.DG	0.034496	0.002502	13.785	547034
Lajia_LN	Tujia.DG	Sherpa.DG	0.031132	0.002258	13.787	671645
Banlashan_MN	Dacaozi_IA	Sherpa.DG	0.030845	0.002236	13.792	596286
Tujia.DG	Tu.DG	Sherpa.DG	0.030424	0.002205	13.799	706560
Mongola.DG	Longtoushan_BA	Sherpa.DG	0.03212	0.002327	13.802	354965
Yi.DG	Taiwan_Gongguan	Sherpa.DG	0.033476	0.002425	13.802	399947
Han.DG	Xiaogao_EN	Sherpa.DG	0.032308	0.002341	13.802	546287
Lajia_LN	Wanggou_MN	Sherpa.DG	0.030248	0.002191	13.805	511613
Dai.DG	Wanggou_MN	Sherpa.DG	0.029425	0.002131	13.806	595338
Xibo.DG	Mbuti.DG	Sherpa.DG	0.030671	0.00222	13.813	865843
Dai_Xishaungbanna	Banlashan_MN	Sherpa.DG	0.028508	0.002063	13.817	837767
Jinchankou_LN	Jiaozuoniecun_LBIA	Sherpa.DG	0.035747	0.002587	13.818	380190
Luoheguxiang_LBIA	Xiaowu_MN	Sherpa.DG	0.034696	0.002511	13.82	527340
Tujia.DG	Xiaowu_MN	Sherpa.DG	0.033872	0.002451	13.821	642683
Wadian_LN	Bianbian_EN	Sherpa.DG	0.034983	0.002529	13.831	363331
Daur.DG	Banlashan_MN	Sherpa.DG	0.03312	0.002393	13.84	623872
Erdaojingzi_LN	Luoheguxiang_LBIA	Sherpa.DG	0.033909	0.002449	13.845	460326
Tu.DG	Miao.DG	Sherpa.DG	0.03013	0.002176	13.847	705111
Miao.DG	Xiaojingshan_EN	Sherpa.DG	0.032964	0.002381	13.847	323139
China_Lahu.DG	Bianbian_EN	Sherpa.DG	0.035979	0.002598	13.848	393926
Lajia_LN	Oroqen.DG	Sherpa.DG	0.030343	0.002191	13.851	672735
Hezhen.DG	Wanggou_MN	Sherpa.DG	0.029834	0.002153	13.854	544048
Dai.DG	Xiaogao_EN	Sherpa.DG	0.032113	0.002317	13.857	578738
Oroqen.DG	Tanshishan_LN	Sherpa.DG	0.033063	0.002386	13.859	236088
Erdaojingzi_LN	Bianbian_EN	Sherpa.DG	0.0378	0.002727	13.859	316756
Dacaozi_IA	Haojiatai_LBIA	Sherpa.DG	0.03273	0.002361	13.863	445651
Ami.DG	Longtoushan_BA	Sherpa.DG	0.033397	0.002409	13.864	350457
Oroqen.DG	Bianbian_EN	Sherpa.DG	0.036262	0.002615	13.866	394475
China_Lahu.DG	Mbuti.DG	Sherpa.DG	0.031688	0.002284	13.873	863688
Liangdao2_EN	Luoheguxiang_LBIA	Sherpa.DG	0.036125	0.002602	13.885	423039
Naxi.DG	Xitoucun_LN	Sherpa.DG	0.031307	0.002254	13.887	338479
Han_Beijing	Jinchankou_LN	Sherpa.DG	0.030825	0.002218	13.895	591606
Liangdao2_EN	Jiaozuoniecun_LBIA	Sherpa.DG	0.036259	0.002608	13.902	424373
Liangdao1_EN	Bianbian_EN	Sherpa.DG	0.045414	0.003266	13.906	151799
Wadian_LN	Xiaogao_EN	Sherpa.DG	0.034661	0.002492	13.91	479463
Mongola.DG	Haminmangha_MN	Sherpa.DG	0.033781	0.002428	13.916	393518
Dai.DG	Tu.DG	Sherpa.DG	0.029364	0.002109	13.924	754022
Xibo.DG	Haojiatai_LN	Sherpa.DG	0.031039	0.002228	13.931	475356
Banlashan_MN	Erdaojingzi_LN	Sherpa.DG	0.033296	0.002389	13.934	500202
Dai_Xishaungbanna	Mogushan_Xianbei_IA	Sherpa.DG	0.02973	0.002133	13.941	211750
Lajia_LN	Erdaojingzi_LN	Sherpa.DG	0.031429	0.002253	13.951	514742
Miao.DG	Qihe_EN	Sherpa.DG	0.037157	0.002663	13.951	185057
Daur.DG	Xiaojingshan_EN	Sherpa.DG	0.034474	0.002471	13.954	304790
China_Lahu.DG	Haojiatai_LN	Sherpa.DG	0.033047	0.002368	13.954	472497
Liangdao2_EN	Bianbian_EN	Sherpa.DG	0.041628	0.002983	13.957	317474
Hezhen.DG	Tanshishan_LN	Sherpa.DG	0.03421	0.002448	13.974	236278
Banlashan_MN	Luoheguxiang_LBIA	Sherpa.DG	0.032928	0.002355	13.982	549907
Lajia_LN	Banlashan_MN	Sherpa.DG	0.031043	0.00222	13.983	623525
Naxi.DG	Jiaozuoniecun_LBIA	Sherpa.DG	0.030462	0.002178	13.986	629614
She.DG	Xiaowu_MN	Sherpa.DG	0.033469	0.002393	13.987	638786
Taiwan_Gongguan	Bianbian_EN	Sherpa.DG	0.040436	0.002889	13.999	274034
Pingliangtai_LN	Qihe_EN	Sherpa.DG	0.036232	0.002587	14.003	180363
Oroqen.DG	Luoheguxiang_LBIA	Sherpa.DG	0.032058	0.002289	14.004	601464
Longtoushan_BA	Xiaojingshan_EN	Sherpa.DG	0.036834	0.002629	14.012	174127
Naxi.DG	Shimao_LN	Sherpa.DG	0.028883	0.002061	14.014	688861
Naxi.DG	Ami.DG	Sherpa.DG	0.030847	0.0022	14.019	718726
Haminmangha_MN	Xiaojingshan_EN	Sherpa.DG	0.038298	0.002732	14.019	175457
Longtoushan_BA	Luoheguxiang_LBIA	Sherpa.DG	0.034626	0.00247	14.02	296721
She.DG	Banlashan_MN	Sherpa.DG	0.03204	0.002285	14.024	660738
Ami.DG	Haojiatai_LN	Sherpa.DG	0.032926	0.002347	14.026	469899
Dacaozi_IA	Xiaowu_MN	Sherpa.DG	0.03292	0.002346	14.031	573203
Lajia_LN	Xibo.DG	Sherpa.DG	0.030405	0.002166	14.038	674958
Oroqen.DG	Erdaojingzi_LN	Sherpa.DG	0.032074	0.002285	14.038	546247
Tujia.DG	Bianbian_EN	Sherpa.DG	0.036513	0.002601	14.038	394245
Wanggou_MN	Xiaojingshan_EN	Sherpa.DG	0.034135	0.002431	14.04	253117
Yi.DG	Pingliangtai_LN	Sherpa.DG	0.030342	0.00216	14.045	682762
Lajia_LN	Han.DG	Sherpa.DG	0.029045	0.002067	14.05	694892
Atayal.DG	Wadian_LN	Sherpa.DG	0.03346	0.002381	14.053	620414
Daur.DG	Jiaozuoniecun_LBIA	Sherpa.DG	0.033916	0.002413	14.055	568916
Miao.DG	Haojiatai_LN	Sherpa.DG	0.033531	0.002386	14.056	471030
Jiaozuoniecun_LBIA	Bianbian_EN	Sherpa.DG	0.038488	0.002738	14.056	335202
Oroqen.DG	Xiaojingshan_EN	Sherpa.DG	0.032899	0.00234	14.06	324356
Mongola.DG	Wanggou_MN	Sherpa.DG	0.03039	0.002161	14.062	546865
Erdaojingzi_LN	Wadian_LN	Sherpa.DG	0.032873	0.002337	14.065	501565
Taiwan_Gongguan	Luoheguxiang_LBIA	Sherpa.DG	0.036783	0.002615	14.069	340642
Dai.DG	Boshan_EN	Sherpa.DG	0.03343	0.002375	14.078	607650
Lajia_LN	She.DG	Sherpa.DG	0.0304	0.002159	14.08	668791
Yi.DG	Miao.DG	Sherpa.DG	0.031934	0.002266	14.093	699035
Lajia_LN	Wadian_LN	Sherpa.DG	0.030169	0.00214	14.095	622500
Shimao_LN	Xitoucun_LN	Sherpa.DG	0.034106	0.002419	14.101	301693
Uyghur.DG	Tujia.DG	Sherpa.DG	0.03111	0.002206	14.103	780986
Mongola.DG	Banlashan_MN	Sherpa.DG	0.032358	0.002294	14.107	668307
Hezhen.DG	Wadian_LN	Sherpa.DG	0.03041	0.002156	14.107	662364
Hezhen.DG	Xitoucun_LN	Sherpa.DG	0.032591	0.002309	14.112	326243
Daur.DG	She.DG	Sherpa.DG	0.03343	0.002369	14.113	672214
Erdaojingzi_LN	Boshan_EN	Sherpa.DG	0.037991	0.002692	14.113	424419
Liangdao2_EN	Xibo.DG	Sherpa.DG	0.03479	0.002465	14.114	505334
Wadian_LN	Boshan_EN	Sherpa.DG	0.034089	0.002415	14.116	501688
Dacaozi_IA	Xiaojingshan_EN	Sherpa.DG	0.032485	0.002301	14.117	297598
Luoheguxiang_LBIA	Boshan_EN	Sherpa.DG	0.03696	0.002617	14.125	458892
She.DG	Wanggou_MN	Sherpa.DG	0.031327	0.002216	14.136	540273
Uyghur.DG	China_Lahu.DG	Sherpa.DG	0.031297	0.002214	14.138	781810
Shimao_LN	Boshan_EN	Sherpa.DG	0.035675	0.002523	14.14	500335
Han.DG	Qihe_EN	Sherpa.DG	0.034124	0.002413	14.143	193408
Daur.DG	Dacaozi_IA	Sherpa.DG	0.032668	0.002309	14.149	610815
Miao.DG	Hezhen.DG	Sherpa.DG	0.032075	0.002266	14.156	701961
Han.DG	Longtoushan_BA	Sherpa.DG	0.031792	0.002245	14.159	367665
Yi.DG	Tanshishan_LN	Sherpa.DG	0.035186	0.002485	14.161	235566
Daur.DG	Pingliangtai_LN	Sherpa.DG	0.033765	0.002384	14.163	650900
Miao.DG	Wadian_LN	Sherpa.DG	0.031115	0.002196	14.169	659105
Yi.DG	China_Lahu.DG	Sherpa.DG	0.032892	0.002321	14.171	700902
Xibo.DG	Boshan_EN	Sherpa.DG	0.034938	0.002465	14.172	551821
Wanggou_MN	Bianbian_EN	Sherpa.DG	0.038085	0.002687	14.175	300979
Dai.DG	Shimao_LN	Sherpa.DG	0.030136	0.002125	14.181	726003
Naxi.DG	Tanshishan_LN	Sherpa.DG	0.033811	0.002384	14.181	246104
Atayal.DG	Xibo.DG	Sherpa.DG	0.034523	0.002433	14.188	677008
Mongola.DG	Wadian_LN	Sherpa.DG	0.031135	0.002194	14.189	665130
Xibo.DG	Banlashan_MN	Sherpa.DG	0.03211	0.002262	14.195	667243
Haojiatai_LN	Shimao_LN	Sherpa.DG	0.032329	0.002277	14.201	433679
Uyghur.DG	Han_Beijing	Sherpa.DG	0.028689	0.00202	14.202	872343
China_Lahu.DG	Luoheguxiang_LBIA	Sherpa.DG	0.033285	0.002344	14.202	600460
Ami.DG	Erdaojingzi_LN	Sherpa.DG	0.033436	0.002354	14.203	542704
Oroqen.DG	Ami.DG	Sherpa.DG	0.032287	0.002271	14.217	701210
Banlashan_MN	Wadian_LN	Sherpa.DG	0.032358	0.002276	14.219	605814
Banlashan_MN	Haminmangha_MN	Sherpa.DG	0.036371	0.002557	14.222	352815
Daur.DG	Mogushan_Xianbei_IA	Sherpa.DG	0.037395	0.002629	14.226	154232
Hezhen.DG	Longtoushan_BA	Sherpa.DG	0.033314	0.002342	14.227	352766
Dai.DG	Haojiatai_LBIA	Sherpa.DG	0.033405	0.002348	14.229	548853
Tujia.DG	Boshan_EN	Sherpa.DG	0.03496	0.002457	14.231	548435
Hezhen.DG	Xiaogao_EN	Sherpa.DG	0.035082	0.002465	14.233	524026
Dai.DG	Xiaowu_MN	Sherpa.DG	0.032767	0.002301	14.242	711330
Hezhen.DG	Zhalainuoer_EN	Sherpa.DG	0.04009	0.002814	14.248	113403
Haojiatai_LN	Luoheguxiang_LBIA	Sherpa.DG	0.034388	0.002412	14.255	397919
Miao.DG	Shimao_LN	Sherpa.DG	0.032081	0.00225	14.256	661331
Wadian_LN	Xiaojingshan_EN	Sherpa.DG	0.033323	0.002337	14.262	301307
Mongola.DG	Xiaojingshan_EN	Sherpa.DG	0.033362	0.002338	14.271	326524
Lajia_LN	Miao.DG	Sherpa.DG	0.031488	0.002206	14.276	670129
Daur.DG	Mongola.DG	Sherpa.DG	0.033606	0.002353	14.279	679832
Uyghur.DG	She.DG	Sherpa.DG	0.030959	0.002168	14.281	779765
Taiwan_Gongguan	Xiaojingshan_EN	Sherpa.DG	0.036648	0.002565	14.288	240679
Naxi.DG	She.DG	Sherpa.DG	0.030737	0.002151	14.289	717598
Oroqen.DG	Xiaogao_EN	Sherpa.DG	0.036143	0.002529	14.29	523463
Yi.DG	Xitoucun_LN	Sherpa.DG	0.032972	0.002307	14.291	324895
Tujia.DG	Wanggou_MN	Sherpa.DG	0.032031	0.002241	14.291	542538
Han.DG	Boshan_EN	Sherpa.DG	0.033836	0.002368	14.291	573127
Dacaozi_IA	Boshan_EN	Sherpa.DG	0.034857	0.002439	14.291	494631
Longtoushan_BA	Xitoucun_LN	Sherpa.DG	0.037029	0.002591	14.292	174048
Lajia_LN	Dai_Xishaungbanna	Sherpa.DG	0.028712	0.002009	14.293	830951
Ami.DG	Uyghur.DG	Sherpa.DG	0.031614	0.002212	14.293	780383
Tujia.DG	Longtoushan_BA	Sherpa.DG	0.033052	0.002312	14.294	352240
Taiwan_Gongguan	Erdaojingzi_LN	Sherpa.DG	0.035861	0.002508	14.297	321204
Haojiatai_LN	Wanggou_MN	Sherpa.DG	0.034304	0.002396	14.315	364396
Shimao_LN	Bianbian_EN	Sherpa.DG	0.037151	0.002593	14.325	361541
She.DG	Boshan_EN	Sherpa.DG	0.035682	0.002491	14.326	545522
Oroqen.DG	Jiaozuoniecun_LBIA	Sherpa.DG	0.032205	0.002247	14.33	605869
Taiwan_Hanben	Tu.DG	Sherpa.DG	0.029715	0.002073	14.331	775939
Dai.DG	Longtoushan_BA	Sherpa.DG	0.032553	0.002271	14.333	389066
Taiwan_Gongguan	Wadian_LN	Sherpa.DG	0.034929	0.002437	14.334	368507
Dai.DG	Mbuti.DG	Sherpa.DG	0.031717	0.002212	14.34	892419
Atayal.DG	Luoheguxiang_LBIA	Sherpa.DG	0.036323	0.002533	14.342	561905
Daur.DG	Xitoucun_LN	Sherpa.DG	0.035558	0.002479	14.343	306529
Lajia_LN	Jiaozuoniecun_LBIA	Sherpa.DG	0.032605	0.002273	14.344	569495
Dacaozi_IA	Haojiatai_LN	Sherpa.DG	0.033063	0.002305	14.347	426940
Haojiatai_LBIA	Luoheguxiang_LBIA	Sherpa.DG	0.036392	0.002535	14.354	414464
Naxi.DG	China_Lahu.DG	Sherpa.DG	0.031464	0.002192	14.356	720788
Xitoucun_LN	Boshan_EN	Sherpa.DG	0.038969	0.002714	14.357	281043
Tu.DG	Han_Beijing	Sherpa.DG	0.028173	0.001962	14.362	851220
Han.DG	Bianbian_EN	Sherpa.DG	0.034409	0.002395	14.365	411747
Han_Southern	Mogushan_Xianbei_IA	Sherpa.DG	0.030463	0.002119	14.375	211375
Dacaozi_IA	Erdaojingzi_LN	Sherpa.DG	0.0326	0.002267	14.381	494482
She.DG	Haojiatai_LBIA	Sherpa.DG	0.035329	0.002456	14.384	492784
Lajia_LN	Hezhen.DG	Sherpa.DG	0.031063	0.002159	14.386	672692
Miao.DG	Erdaojingzi_LN	Sherpa.DG	0.033359	0.002319	14.387	544003
Xibo.DG	Taiwan_Gongguan	Sherpa.DG	0.034897	0.002426	14.387	402477
Oroqen.DG	Shimao_LN	Sherpa.DG	0.032453	0.002256	14.388	663760
Haojiatai_LBIA	Pingliangtai_LN	Sherpa.DG	0.036297	0.002522	14.39	476770
Erdaojingzi_LN	Wanggou_MN	Sherpa.DG	0.033433	0.002323	14.391	417813
Hezhen.DG	Shimao_LN	Sherpa.DG	0.031697	0.002202	14.392	664059
Dacaozi_IA	Bianbian_EN	Sherpa.DG	0.035974	0.002499	14.394	358760
Taiwan_Hanben	Banlashan_MN	Sherpa.DG	0.031128	0.002162	14.397	752069
Luoheguxiang_LBIA	Bianbian_EN	Sherpa.DG	0.037673	0.002617	14.397	336075
Mongola.DG	Shimao_LN	Sherpa.DG	0.031465	0.002185	14.4	667806
Yi.DG	Tujia.DG	Sherpa.DG	0.032665	0.002268	14.406	699663
Lajia_LN	Taiwan_Hanben	Sherpa.DG	0.029843	0.002071	14.407	752007
Daur.DG	Ami.DG	Sherpa.DG	0.034321	0.002382	14.407	672606
Yi.DG	Han.DG	Sherpa.DG	0.030933	0.002147	14.407	719332
Haojiatai_LN	Wadian_LN	Sherpa.DG	0.033438	0.002319	14.416	433198
Tujia.DG	Xiaojingshan_EN	Sherpa.DG	0.033968	0.002356	14.419	324020
Hezhen.DG	Boshan_EN	Sherpa.DG	0.036107	0.002503	14.424	549068
Han.DG	Wanggou_MN	Sherpa.DG	0.030932	0.002144	14.425	564492
Daur.DG	Tujia.DG	Sherpa.DG	0.034027	0.002358	14.429	676026
Daur.DG	Wuqi_EN	Sherpa.DG	0.044619	0.003092	14.432	109492
Ami.DG	Haojiatai_LBIA	Sherpa.DG	0.036432	0.002524	14.432	492518
Banlashan_MN	Wanggou_MN	Sherpa.DG	0.032831	0.002275	14.434	497749
Banlashan_MN	Mogushan_Xianbei_IA	Sherpa.DG	0.038093	0.002637	14.446	150217
Oroqen.DG	Dacaozi_IA	Sherpa.DG	0.03128	0.002163	14.463	647160
Yi.DG	Jiaozuoniecun_LBIA	Sherpa.DG	0.032099	0.002219	14.468	604655
Uyghur.DG	Han_Southern	Sherpa.DG	0.029249	0.002021	14.471	868081
Taiwan_Gongguan	Haojiatai_LN	Sherpa.DG	0.037873	0.002617	14.471	277186
Oroqen.DG	Zhalainuoer_EN	Sherpa.DG	0.041821	0.002889	14.474	113099
Haojiatai_LBIA	Xitoucun_LN	Sherpa.DG	0.037919	0.00262	14.475	241689
Oroqen.DG	China_Lahu.DG	Sherpa.DG	0.031865	0.002201	14.476	704034
Banlashan_MN	Boshan_EN	Sherpa.DG	0.03852	0.002661	14.477	497846
Naxi.DG	Han.DG	Sherpa.DG	0.030229	0.002088	14.478	733811
Tu.DG	Han_Southern	Sherpa.DG	0.028698	0.001981	14.487	843981
Dai_Xishaungbanna	Xiaogao_EN	Sherpa.DG	0.032454	0.002239	14.495	668665
Xibo.DG	China_Lahu.DG	Sherpa.DG	0.032393	0.002232	14.513	705549
Dai.DG	Bianbian_EN	Sherpa.DG	0.035047	0.002415	14.515	436253
Han_Southern	Banlashan_MN	Sherpa.DG	0.029886	0.002059	14.518	835825
Banlashan_MN	Pingliangtai_LN	Sherpa.DG	0.033209	0.002286	14.524	636889
Daur.DG	Luoheguxiang_LBIA	Sherpa.DG	0.034797	0.002394	14.533	564196
Dacaozi_IA	Tanshishan_LN	Sherpa.DG	0.035884	0.002469	14.534	215894
Ami.DG	Xiaojingshan_EN	Sherpa.DG	0.034585	0.002379	14.538	322399
Dai_Xishaungbanna	Wanggou_MN	Sherpa.DG	0.02984	0.002052	14.539	683773
Erdaojingzi_LN	Xiaojingshan_EN	Sherpa.DG	0.036658	0.00252	14.544	265987
Jiaozuoniecun_LBIA	Xiaogao_EN	Sherpa.DG	0.037832	0.0026	14.548	440679
Atayal.DG	Dacaozi_IA	Sherpa.DG	0.034619	0.002379	14.551	608870
She.DG	Xiaojingshan_EN	Sherpa.DG	0.033647	0.002312	14.554	322176
Luoheguxiang_LBIA	Wanggou_MN	Sherpa.DG	0.033941	0.00233	14.567	455078
Oroqen.DG	Miao.DG	Sherpa.DG	0.031718	0.002177	14.572	702093
Atayal.DG	Jiaozuoniecun_LBIA	Sherpa.DG	0.037381	0.002565	14.573	566462
Xibo.DG	Longtoushan_BA	Sherpa.DG	0.033888	0.002325	14.574	354051
Mongola.DG	China_Lahu.DG	Sherpa.DG	0.032695	0.002243	14.578	706670
Lajia_LN	Dacaozi_IA	Sherpa.DG	0.031315	0.002148	14.579	610139
Erdaojingzi_LN	Haojiatai_LN	Sherpa.DG	0.036326	0.002491	14.58	369480
Han_Beijing	Banlashan_MN	Sherpa.DG	0.029985	0.002056	14.581	843340
Liangdao1_EN	Mbuti.DG	Sherpa.DG	0.039699	0.002722	14.585	275438
Tanshishan_LN	Boshan_EN	Sherpa.DG	0.042417	0.002907	14.591	203068
Mongola.DG	Taiwan_Gongguan	Sherpa.DG	0.035312	0.002419	14.596	403440
Hezhen.DG	China_Lahu.DG	Sherpa.DG	0.033029	0.002262	14.602	704036
Uyghur.DG	Qihe_EN	Sherpa.DG	0.036204	0.002479	14.605	213141
Mongola.DG	Miao.DG	Sherpa.DG	0.031921	0.002185	14.606	704408
Erdaojingzi_LN	Shimao_LN	Sherpa.DG	0.033582	0.002299	14.607	502267
Ami.DG	Yi.DG	Sherpa.DG	0.032942	0.002253	14.622	698640
Haojiatai_LBIA	Jiaozuoniecun_LBIA	Sherpa.DG	0.03709	0.002537	14.622	416343
She.DG	Yi.DG	Sherpa.DG	0.03288	0.002248	14.628	697939
Hezhen.DG	Jiaozuoniecun_LBIA	Sherpa.DG	0.033299	0.002276	14.632	605996
Oroqen.DG	Pingliangtai_LN	Sherpa.DG	0.031381	0.002144	14.636	684887
Tujia.DG	Qihe_EN	Sherpa.DG	0.038029	0.002598	14.641	185681
She.DG	Haojiatai_LN	Sherpa.DG	0.034341	0.002345	14.642	469735
Han_Beijing	Mogushan_Xianbei_IA	Sherpa.DG	0.030968	0.002114	14.646	213250
Wanggou_MN	Boshan_EN	Sherpa.DG	0.035712	0.002437	14.652	413841
Xibo.DG	Erdaojingzi_LN	Sherpa.DG	0.033127	0.00226	14.66	548771
Dai_Xishaungbanna	Mbuti.DG	Sherpa.DG	0.030744	0.002095	14.678	942617
Naxi.DG	Tujia.DG	Sherpa.DG	0.031503	0.002146	14.68	719883
Han.DG	Haojiatai_LN	Sherpa.DG	0.033127	0.002257	14.68	492663
Tujia.DG	Shimao_LN	Sherpa.DG	0.033344	0.002269	14.695	662651
Longtoushan_BA	Pingliangtai_LN	Sherpa.DG	0.033998	0.002313	14.7	339686
Uyghur.DG	Liangdao1_EN	Sherpa.DG	0.036661	0.002494	14.701	242658
Pingliangtai_LN	Liangdao1_EN	Sherpa.DG	0.038241	0.002601	14.703	204730
Hezhen.DG	Dacaozi_IA	Sherpa.DG	0.031605	0.002149	14.706	647238
China_Lahu.DG	Dacaozi_IA	Sherpa.DG	0.032424	0.002205	14.707	645977
Oroqen.DG	She.DG	Sherpa.DG	0.032071	0.002181	14.708	700709
Erdaojingzi_LN	Tanshishan_LN	Sherpa.DG	0.039573	0.002691	14.708	192042
Wadian_LN	Wanggou_MN	Sherpa.DG	0.032584	0.002215	14.709	498088
Tu.DG	Dai_Xishaungbanna	Sherpa.DG	0.029519	0.002007	14.71	846219
Daur.DG	Han.DG	Sherpa.DG	0.033252	0.00226	14.713	699983
Taiwan_Gongguan	Dacaozi_IA	Sherpa.DG	0.036879	0.002505	14.72	363779
Mongola.DG	Luoheguxiang_LBIA	Sherpa.DG	0.032891	0.002233	14.731	604719
Shimao_LN	Xiaojingshan_EN	Sherpa.DG	0.035125	0.002383	14.739	300250
Taiwan_Hanben	Naxi.DG	Sherpa.DG	0.030829	0.002091	14.743	780435
Hezhen.DG	Bianbian_EN	Sherpa.DG	0.037413	0.002537	14.75	394720
Han.DG	Xiaojingshan_EN	Sherpa.DG	0.032752	0.00222	14.751	336683
Jiaozuoniecun_LBIA	Xiaojingshan_EN	Sherpa.DG	0.036263	0.002457	14.761	279927
Mongola.DG	Atayal.DG	Sherpa.DG	0.035403	0.002398	14.762	678748
Xibo.DG	Bianbian_EN	Sherpa.DG	0.038019	0.002574	14.77	396518
Oroqen.DG	Longtoushan_BA	Sherpa.DG	0.034527	0.002336	14.782	352323
Lajia_LN	Han_Southern	Sherpa.DG	0.029687	0.002007	14.792	828962
Taiwan_Gongguan	Pingliangtai_LN	Sherpa.DG	0.037277	0.002519	14.801	387592
Shimao_LN	Wanggou_MN	Sherpa.DG	0.033342	0.002253	14.802	499319
Xibo.DG	Shimao_LN	Sherpa.DG	0.032437	0.002191	14.805	666567
Wadian_LN	Tanshishan_LN	Sherpa.DG	0.036292	0.00245	14.814	218734
Wadian_LN	Xitoucun_LN	Sherpa.DG	0.034647	0.002338	14.816	302563
Mongola.DG	Mogushan_Xianbei_IA	Sherpa.DG	0.035842	0.002418	14.821	166738
Ami.DG	Bianbian_EN	Sherpa.DG	0.037354	0.00252	14.824	392014
Dai.DG	Xiaojingshan_EN	Sherpa.DG	0.032834	0.002215	14.825	355441
Dai.DG	Oroqen.DG	Sherpa.DG	0.030912	0.002084	14.83	751814
Uyghur.DG	Tanshishan_LN	Sherpa.DG	0.035759	0.00241	14.836	270225
Mongola.DG	Pingliangtai_LN	Sherpa.DG	0.03254	0.002193	14.838	687366
She.DG	Bianbian_EN	Sherpa.DG	0.037245	0.00251	14.838	392071
Naxi.DG	Han_Beijing	Sherpa.DG	0.029575	0.001991	14.853	849900
Miao.DG	Luoheguxiang_LBIA	Sherpa.DG	0.034205	0.002303	14.854	598577
Miao.DG	Xibo.DG	Sherpa.DG	0.032526	0.002188	14.867	703535
Liangdao2_EN	Pingliangtai_LN	Sherpa.DG	0.037147	0.002498	14.87	485402
Daur.DG	Uyghur.DG	Sherpa.DG	0.033723	0.002268	14.87	765650
Jiaozuoniecun_LBIA	Wadian_LN	Sherpa.DG	0.033658	0.002263	14.874	554800
Erdaojingzi_LN	Xitoucun_LN	Sherpa.DG	0.036733	0.002469	14.877	265410
Pingliangtai_LN	Xiaogao_EN	Sherpa.DG	0.037216	0.002501	14.878	505163
Dai.DG	Erdaojingzi_LN	Sherpa.DG	0.032244	0.002165	14.894	599229
Ami.DG	Hezhen.DG	Sherpa.DG	0.033436	0.002245	14.894	701398
Uyghur.DG	Mogushan_Xianbei_IA	Sherpa.DG	0.034445	0.002313	14.895	190420
Dai.DG	Daur.DG	Sherpa.DG	0.03332	0.002236	14.903	735991
Yi.DG	Han_Beijing	Sherpa.DG	0.030589	0.002053	14.903	848983
Han_Beijing	Haojiatai_LBIA	Sherpa.DG	0.032744	0.002195	14.916	641080
Dai_Xishaungbanna	Longtoushan_BA	Sherpa.DG	0.032173	0.002155	14.927	449390
Mongola.DG	Dacaozi_IA	Sherpa.DG	0.032119	0.002151	14.932	650341
Xibo.DG	Wadian_LN	Sherpa.DG	0.031839	0.002131	14.94	664454
Hezhen.DG	Pingliangtai_LN	Sherpa.DG	0.032956	0.002206	14.942	684346
Hezhen.DG	Haminmangha_MN	Sherpa.DG	0.037631	0.002517	14.948	390603
Daur.DG	Xibo.DG	Sherpa.DG	0.034711	0.002322	14.952	678265
Taiwan_Hanben	Wanggou_MN	Sherpa.DG	0.031929	0.002135	14.953	617544
Mongola.DG	Jiaozuoniecun_LBIA	Sherpa.DG	0.034482	0.002305	14.958	609185
Dai_Xishaungbanna	Xiaowu_MN	Sherpa.DG	0.032817	0.002193	14.962	822949
Dai.DG	Naxi.DG	Sherpa.DG	0.031553	0.002108	14.967	758561
China_Lahu.DG	Jiaozuoniecun_LBIA	Sherpa.DG	0.035004	0.002339	14.968	604761
Han_Beijing	Longtoushan_BA	Sherpa.DG	0.032013	0.002138	14.97	452704
Dai.DG	Haojiatai_LN	Sherpa.DG	0.033788	0.002254	14.987	520609
Dacaozi_IA	Wadian_LN	Sherpa.DG	0.032106	0.002142	14.989	596239
Tujia.DG	Hezhen.DG	Sherpa.DG	0.033505	0.002235	14.993	702403
Lajia_LN	Shimao_LN	Sherpa.DG	0.032917	0.002195	14.999	623904
Ami.DG	Wadian_LN	Sherpa.DG	0.033154	0.002209	15.006	657716
Mongola.DG	Xitoucun_LN	Sherpa.DG	0.03482	0.002319	15.013	327847
Uyghur.DG	Hezhen.DG	Sherpa.DG	0.032206	0.002145	15.015	781171
Luoheguxiang_LBIA	Xiaojingshan_EN	Sherpa.DG	0.036467	0.002428	15.018	280620
Atayal.DG	Pingliangtai_LN	Sherpa.DG	0.036992	0.002463	15.019	648560
Hezhen.DG	Xiaojingshan_EN	Sherpa.DG	0.034208	0.002277	15.023	324567
Dacaozi_IA	Xitoucun_LN	Sherpa.DG	0.03578	0.002381	15.03	298153
Lajia_LN	Han_Beijing	Sherpa.DG	0.03014	0.002005	15.035	836336
Shimao_LN	Wadian_LN	Sherpa.DG	0.033718	0.002241	15.044	607787
Xibo.DG	Xiaojingshan_EN	Sherpa.DG	0.034809	0.002314	15.045	325866
China_Lahu.DG	Pingliangtai_LN	Sherpa.DG	0.033896	0.002253	15.046	683214
Han_Southern	Xiaogao_EN	Sherpa.DG	0.033304	0.002213	15.049	667197
China_Lahu.DG	Qihe_EN	Sherpa.DG	0.0402	0.002669	15.062	185364
Oroqen.DG	Tujia.DG	Sherpa.DG	0.033367	0.002215	15.064	703072
Han.DG	Hezhen.DG	Sherpa.DG	0.032058	0.002127	15.069	721434
Lajia_LN	Pingliangtai_LN	Sherpa.DG	0.032732	0.002172	15.07	648753
Mongola.DG	Uyghur.DG	Sherpa.DG	0.032513	0.002157	15.074	782378
Naxi.DG	Han_Southern	Sherpa.DG	0.030239	0.002005	15.08	842451
Uyghur.DG	Xitoucun_LN	Sherpa.DG	0.034593	0.002294	15.081	370411
Dai.DG	Uyghur.DG	Sherpa.DG	0.0322	0.002134	15.089	808248
Oroqen.DG	Boshan_EN	Sherpa.DG	0.037539	0.002488	15.089	548512
Han_Southern	Wanggou_MN	Sherpa.DG	0.031055	0.002058	15.089	682323
Han.DG	Liangdao1_EN	Sherpa.DG	0.038172	0.002527	15.105	220190
Oroqen.DG	Han.DG	Sherpa.DG	0.031987	0.002117	15.108	721316
Tujia.DG	Erdaojingzi_LN	Sherpa.DG	0.034614	0.002291	15.109	545199
She.DG	Shimao_LN	Sherpa.DG	0.033308	0.002204	15.111	659222
Xibo.DG	Luoheguxiang_LBIA	Sherpa.DG	0.034201	0.002263	15.112	603445
Han_Beijing	Qihe_EN	Sherpa.DG	0.034249	0.002265	15.123	238293
Han.DG	Erdaojingzi_LN	Sherpa.DG	0.033659	0.002225	15.126	567574
Miao.DG	Dacaozi_IA	Sherpa.DG	0.033074	0.002186	15.127	644091
Hezhen.DG	Luoheguxiang_LBIA	Sherpa.DG	0.034594	0.002287	15.129	601030
Ami.DG	Dacaozi_IA	Sherpa.DG	0.033805	0.002234	15.13	642782
Dai_Xishaungbanna	Boshan_EN	Sherpa.DG	0.033599	0.00222	15.133	703153
Tanshishan_LN	Bianbian_EN	Sherpa.DG	0.04422	0.002922	15.133	176400
She.DG	Hezhen.DG	Sherpa.DG	0.033396	0.002205	15.144	699860
Dai.DG	Yi.DG	Sherpa.DG	0.032707	0.00216	15.146	747481
Han_Southern	Longtoushan_BA	Sherpa.DG	0.032324	0.002133	15.154	448400
Pingliangtai_LN	Xiaowu_MN	Sherpa.DG	0.036391	0.002399	15.168	614471
She.DG	Erdaojingzi_LN	Sherpa.DG	0.034205	0.002255	15.172	542618
Jiaozuoniecun_LBIA	Tanshishan_LN	Sherpa.DG	0.041104	0.002709	15.172	202922
Xiaojingshan_EN	Liangdao1_EN	Sherpa.DG	0.044294	0.002918	15.177	143155
Dai_Xishaungbanna	Shimao_LN	Sherpa.DG	0.031037	0.002044	15.184	833332
Xibo.DG	Tanshishan_LN	Sherpa.DG	0.037691	0.00248	15.199	237128
Miao.DG	Liangdao1_EN	Sherpa.DG	0.040579	0.00267	15.201	210343
Han.DG	Shimao_LN	Sherpa.DG	0.032521	0.002138	15.209	688511
Han_Beijing	Wanggou_MN	Sherpa.DG	0.031289	0.002057	15.214	688442
Taiwan_Gongguan	Jiaozuoniecun_LBIA	Sherpa.DG	0.039375	0.002587	15.218	340466
Dai_Xishaungbanna	Haojiatai_LBIA	Sherpa.DG	0.03391	0.002228	15.223	636551
Han_Southern	Haojiatai_LBIA	Sherpa.DG	0.033699	0.002214	15.224	635149
Haminmangha_MN	Mogushan_Xianbei_IA	Sherpa.DG	0.048421	0.00318	15.225	88126
Taiwan_Hanben	Mbuti.DG	Sherpa.DG	0.033068	0.002171	15.234	902570
Yi.DG	Han_Southern	Sherpa.DG	0.031503	0.002068	15.237	841540
Taiwan_Hanben	Xiaowu_MN	Sherpa.DG	0.034857	0.002287	15.244	737010
Han_Beijing	Xiaowu_MN	Sherpa.DG	0.032995	0.002164	15.244	828759
Jiaozuoniecun_LBIA	Xiaowu_MN	Sherpa.DG	0.03899	0.002556	15.253	530708
Mongola.DG	Tanshishan_LN	Sherpa.DG	0.036764	0.00241	15.258	237719
Liangdao2_EN	Miao.DG	Sherpa.DG	0.040149	0.002631	15.263	500471
Taiwan_Hanben	Daur.DG	Sherpa.DG	0.033689	0.002206	15.269	759459
Pingliangtai_LN	Xiaojingshan_EN	Sherpa.DG	0.035961	0.002355	15.273	315242
Dacaozi_IA	Shimao_LN	Sherpa.DG	0.032762	0.002144	15.28	597626
Han.DG	Haojiatai_LBIA	Sherpa.DG	0.036235	0.002371	15.281	517800
Luoheguxiang_LBIA	Wadian_LN	Sherpa.DG	0.034377	0.002249	15.284	551021
Taiwan_Hanben	Shimao_LN	Sherpa.DG	0.032445	0.002122	15.293	749535
Han_Beijing	Xiaogao_EN	Sherpa.DG	0.033721	0.002203	15.307	673244
She.DG	Qihe_EN	Sherpa.DG	0.038806	0.002535	15.308	184692
Taiwan_Hanben	Uyghur.DG	Sherpa.DG	0.03265	0.002131	15.323	825094
Dai_Xishaungbanna	Xiaojingshan_EN	Sherpa.DG	0.032482	0.002119	15.327	408617
Luoheguxiang_LBIA	Shimao_LN	Sherpa.DG	0.035362	0.002307	15.329	551760
Uyghur.DG	Dai_Xishaungbanna	Sherpa.DG	0.031297	0.002041	15.332	869443
She.DG	Dacaozi_IA	Sherpa.DG	0.033897	0.002209	15.343	642419
Erdaojingzi_LN	Jiaozuoniecun_LBIA	Sherpa.DG	0.036561	0.002382	15.352	462201
Oroqen.DG	Banlashan_MN	Sherpa.DG	0.03479	0.002264	15.366	663728
Jiaozuoniecun_LBIA	Boshan_EN	Sherpa.DG	0.038798	0.002524	15.369	460248
Liangdao2_EN	Uyghur.DG	Sherpa.DG	0.036325	0.002363	15.371	577043
Dai_Xishaungbanna	Bianbian_EN	Sherpa.DG	0.035098	0.002283	15.374	504752
Taiwan_Hanben	Oroqen.DG	Sherpa.DG	0.03243	0.002109	15.376	773837
Dai_Xishaungbanna	Erdaojingzi_LN	Sherpa.DG	0.032584	0.002118	15.385	689742
Xibo.DG	Jiaozuoniecun_LBIA	Sherpa.DG	0.0354	0.002301	15.387	607903
Xibo.DG	Mogushan_Xianbei_IA	Sherpa.DG	0.038477	0.0025	15.389	166301
Pingliangtai_LN	Shimao_LN	Sherpa.DG	0.034481	0.002239	15.4	637081
Han_Southern	Xiaowu_MN	Sherpa.DG	0.033429	0.002169	15.413	821203
Han.DG	Wadian_LN	Sherpa.DG	0.032324	0.002097	15.417	686581
Naxi.DG	Dai_Xishaungbanna	Sherpa.DG	0.031284	0.002027	15.431	844570
Mongola.DG	Han.DG	Sherpa.DG	0.033011	0.002139	15.432	723589
Han_Beijing	Haojiatai_LN	Sherpa.DG	0.032837	0.002127	15.437	605595
Pingliangtai_LN	Bianbian_EN	Sherpa.DG	0.038826	0.002515	15.439	382278
Uyghur.DG	Xibo.DG	Sherpa.DG	0.033697	0.002182	15.442	781818
Luoheguxiang_LBIA	Xitoucun_LN	Sherpa.DG	0.038444	0.002489	15.446	281019
Haojiatai_LN	Pingliangtai_LN	Sherpa.DG	0.035461	0.002294	15.46	455338
Tujia.DG	Liangdao1_EN	Sherpa.DG	0.041281	0.00267	15.462	210993
Erdaojingzi_LN	Pingliangtai_LN	Sherpa.DG	0.035499	0.002296	15.463	526610
Pingliangtai_LN	Boshan_EN	Sherpa.DG	0.038045	0.00246	15.468	528805
Jiaozuoniecun_LBIA	Shimao_LN	Sherpa.DG	0.03505	0.002265	15.475	555855
Ami.DG	Xibo.DG	Sherpa.DG	0.034937	0.002257	15.477	702715
Xibo.DG	Dacaozi_IA	Sherpa.DG	0.032651	0.00211	15.478	649436
Dacaozi_IA	Luoheguxiang_LBIA	Sherpa.DG	0.034126	0.002204	15.486	542086
Tujia.DG	Wadian_LN	Sherpa.DG	0.033808	0.002181	15.498	660089
Han.DG	Dacaozi_IA	Sherpa.DG	0.032423	0.00209	15.511	669783
She.DG	Xibo.DG	Sherpa.DG	0.034509	0.002224	15.519	701488
Han_Beijing	Erdaojingzi_LN	Sherpa.DG	0.032682	0.002102	15.547	694749
Daur.DG	Dai_Xishaungbanna	Sherpa.DG	0.033297	0.002141	15.55	841763
Banlashan_MN	Xiaojingshan_EN	Sherpa.DG	0.03923	0.00252	15.565	299229
Dacaozi_IA	Jiaozuoniecun_LBIA	Sherpa.DG	0.035703	0.002293	15.57	545746
Dai.DG	Hezhen.DG	Sherpa.DG	0.033026	0.00212	15.575	750566
Taiwan_Hanben	Yi.DG	Sherpa.DG	0.033414	0.002145	15.576	771039
Haminmangha_MN	Yumin_EN	Sherpa.DG	0.045201	0.002902	15.576	257080
Jiaozuoniecun_LBIA	Wanggou_MN	Sherpa.DG	0.035786	0.002298	15.576	458567
Tujia.DG	Haojiatai_LN	Sherpa.DG	0.035523	0.00228	15.581	472328
Haojiatai_LN	Xitoucun_LN	Sherpa.DG	0.039238	0.002517	15.591	231685
Dai.DG	Wadian_LN	Sherpa.DG	0.032505	0.002085	15.592	723398
Mongola.DG	She.DG	Sherpa.DG	0.034598	0.002217	15.603	703281
Dai_Xishaungbanna	Haojiatai_LN	Sherpa.DG	0.033612	0.002152	15.62	601411
Tanshishan_LN	Mbuti.DG	Sherpa.DG	0.039744	0.002544	15.62	299717
Hezhen.DG	Wuqi_EN	Sherpa.DG	0.043387	0.002777	15.624	117567
Qihe_EN	Mbuti.DG	Sherpa.DG	0.043838	0.002805	15.63	237759
Banlashan_MN	Bianbian_EN	Sherpa.DG	0.040963	0.002619	15.64	360236
Dai.DG	Mongola.DG	Sherpa.DG	0.033753	0.002157	15.651	752228
Pingliangtai_LN	Wanggou_MN	Sherpa.DG	0.03533	0.002257	15.652	522258
Mongola.DG	Ami.DG	Sherpa.DG	0.034882	0.002228	15.656	703538
Xibo.DG	Xitoucun_LN	Sherpa.DG	0.035887	0.002292	15.658	326807
She.DG	Liangdao1_EN	Sherpa.DG	0.04145	0.002646	15.667	209662
Oroqen.DG	Dai_Xishaungbanna	Sherpa.DG	0.031613	0.002017	15.672	845388
She.DG	Wadian_LN	Sherpa.DG	0.033727	0.00215	15.685	656887
Haojiatai_LN	Jiaozuoniecun_LBIA	Sherpa.DG	0.038037	0.002422	15.707	400616
Xibo.DG	Pingliangtai_LN	Sherpa.DG	0.034561	0.0022	15.712	685792
Taiwan_Hanben	Longtoushan_BA	Sherpa.DG	0.035067	0.002231	15.718	407990
Hezhen.DG	Banlashan_MN	Sherpa.DG	0.035103	0.002233	15.719	663881
Tujia.DG	Dacaozi_IA	Sherpa.DG	0.03516	0.002236	15.721	645359
Mongola.DG	Tujia.DG	Sherpa.DG	0.035105	0.002232	15.725	704655
Han_Southern	Boshan_EN	Sherpa.DG	0.0347	0.002205	15.736	701691
Han_Southern	Bianbian_EN	Sherpa.DG	0.035809	0.002275	15.742	503622
She.DG	Jiaozuoniecun_LBIA	Sherpa.DG	0.036688	0.00233	15.747	601173
Tujia.DG	Luoheguxiang_LBIA	Sherpa.DG	0.036654	0.002328	15.747	599661
Daur.DG	Han_Beijing	Sherpa.DG	0.033128	0.002103	15.749	847171
Han_Southern	Xiaojingshan_EN	Sherpa.DG	0.033395	0.002119	15.756	407586
Han_Southern	Erdaojingzi_LN	Sherpa.DG	0.033438	0.002122	15.758	688318
Liangdao2_EN	Mbuti.DG	Sherpa.DG	0.041472	0.002629	15.778	638700
Daur.DG	Han_Southern	Sherpa.DG	0.033438	0.002118	15.786	839723
Yi.DG	Dai_Xishaungbanna	Sherpa.DG	0.032892	0.002083	15.791	843336
Han_Beijing	Xiaojingshan_EN	Sherpa.DG	0.033228	0.002102	15.811	411429
Han_Beijing	Bianbian_EN	Sherpa.DG	0.035781	0.002262	15.816	508357
Luoheguxiang_LBIA	Tanshishan_LN	Sherpa.DG	0.041258	0.002609	15.816	203515
Tujia.DG	Xibo.DG	Sherpa.DG	0.035726	0.002257	15.832	703666
Han_Southern	Haojiatai_LN	Sherpa.DG	0.033833	0.002137	15.832	600160
Banlashan_MN	Xiaogao_EN	Sherpa.DG	0.04114	0.002597	15.84	475785
Han.DG	Xibo.DG	Sherpa.DG	0.033607	0.002121	15.845	722182
Miao.DG	Pingliangtai_LN	Sherpa.DG	0.035326	0.002229	15.845	680581
Liangdao2_EN	Xiaojingshan_EN	Sherpa.DG	0.041401	0.002611	15.857	273530
Jiaozuoniecun_LBIA	Xitoucun_LN	Sherpa.DG	0.040162	0.002533	15.858	280972
Taiwan_Gongguan	Qihe_EN	Sherpa.DG	0.051243	0.003227	15.878	140408
China_Lahu.DG	Liangdao1_EN	Sherpa.DG	0.042608	0.002683	15.88	210784
Han_Beijing	Boshan_EN	Sherpa.DG	0.034821	0.002192	15.883	708077
Tanshishan_LN	Xiaogao_EN	Sherpa.DG	0.046435	0.002922	15.892	202549
Luoheguxiang_LBIA	Pingliangtai_LN	Sherpa.DG	0.036518	0.002297	15.9	578042
Tujia.DG	Jiaozuoniecun_LBIA	Sherpa.DG	0.037567	0.002362	15.904	604246
Xitoucun_LN	Mbuti.DG	Sherpa.DG	0.038541	0.002423	15.907	411040
Oroqen.DG	Han_Southern	Sherpa.DG	0.031979	0.00201	15.91	843306
Taiwan_Hanben	Haojiatai_LBIA	Sherpa.DG	0.036944	0.002319	15.93	576417
Han_Southern	Shimao_LN	Sherpa.DG	0.032424	0.002035	15.93	831367
Miao.DG	Jiaozuoniecun_LBIA	Sherpa.DG	0.036642	0.002298	15.945	602932
Daur.DG	Hezhen.DG	Sherpa.DG	0.037498	0.002351	15.949	676044
Liangdao2_EN	She.DG	Sherpa.DG	0.040238	0.002522	15.954	498975
Pingliangtai_LN	Tanshishan_LN	Sherpa.DG	0.040441	0.002534	15.958	229240
Taiwan_Hanben	Hezhen.DG	Sherpa.DG	0.033497	0.002099	15.96	773094
Pingliangtai_LN	Wadian_LN	Sherpa.DG	0.034973	0.00219	15.967	635940
Jiaozuoniecun_LBIA	Luoheguxiang_LBIA	Sherpa.DG	0.038493	0.00241	15.971	505085
Oroqen.DG	Han_Beijing	Sherpa.DG	0.032052	0.002007	15.973	850276
Dacaozi_IA	Pingliangtai_LN	Sherpa.DG	0.034976	0.002187	15.99	623077
Dai.DG	Luoheguxiang_LBIA	Sherpa.DG	0.035541	0.002221	16.002	658457
Taiwan_Hanben	Xiaogao_EN	Sherpa.DG	0.03865	0.002411	16.032	613439
Han_Beijing	Shimao_LN	Sherpa.DG	0.0325	0.002027	16.035	838935
Han_Beijing	Liangdao1_EN	Sherpa.DG	0.037437	0.002328	16.08	271827
Dai.DG	Xibo.DG	Sherpa.DG	0.034462	0.002141	16.097	751303
Atayal.DG	Qihe_EN	Sherpa.DG	0.048708	0.003023	16.112	172642
Ami.DG	Luoheguxiang_LBIA	Sherpa.DG	0.037476	0.002325	16.119	596859
Atayal.DG	China_Lahu.DG	Sherpa.DG	0.042739	0.002651	16.122	671975
Hezhen.DG	Dai_Xishaungbanna	Sherpa.DG	0.032836	0.002035	16.135	844825
Han.DG	Jiaozuoniecun_LBIA	Sherpa.DG	0.035795	0.002217	16.148	628522
Dai.DG	Dacaozi_IA	Sherpa.DG	0.033324	0.002061	16.166	704073
Xitoucun_LN	Bianbian_EN	Sherpa.DG	0.045215	0.002796	16.17	237098
Han.DG	Luoheguxiang_LBIA	Sherpa.DG	0.035973	0.002224	16.172	624062
She.DG	Luoheguxiang_LBIA	Sherpa.DG	0.037049	0.00229	16.181	596528
Dai_Xishaungbanna	Wadian_LN	Sherpa.DG	0.032376	0.001999	16.196	830967
Ami.DG	Jiaozuoniecun_LBIA	Sherpa.DG	0.037795	0.002332	16.209	601212
Oroqen.DG	Uyghur.DG	Sherpa.DG	0.035408	0.002183	16.223	779956
Dai.DG	Jiaozuoniecun_LBIA	Sherpa.DG	0.036214	0.002228	16.251	663465
Hezhen.DG	Han_Southern	Sherpa.DG	0.032845	0.00202	16.262	842675
Hezhen.DG	Han_Beijing	Sherpa.DG	0.032902	0.002016	16.317	849821
Atayal.DG	Miao.DG	Sherpa.DG	0.041819	0.00256	16.333	670367
She.DG	Pingliangtai_LN	Sherpa.DG	0.036762	0.002247	16.36	679116
Pingliangtai_LN	Xitoucun_LN	Sherpa.DG	0.039186	0.002391	16.39	316364
Liangdao2_EN	China_Lahu.DG	Sherpa.DG	0.043413	0.002645	16.413	501275
Xitoucun_LN	Xiaogao_EN	Sherpa.DG	0.044996	0.002742	16.413	278726
Taiwan_Hanben	Mongola.DG	Sherpa.DG	0.034689	0.002113	16.414	774519
Mongola.DG	Xibo.DG	Sherpa.DG	0.035761	0.002178	16.42	707522
Han_Beijing	Wadian_LN	Sherpa.DG	0.032551	0.001982	16.426	836641
Han.DG	China_Lahu.DG	Sherpa.DG	0.035736	0.002175	16.428	719446
Han_Beijing	Dacaozi_IA	Sherpa.DG	0.032991	0.002007	16.439	812146
China_Lahu.DG	Taiwan_Gongguan	Sherpa.DG	0.041689	0.002534	16.451	399594
Oroqen.DG	Haminmangha_MN	Sherpa.DG	0.039776	0.002418	16.453	390396
Mongola.DG	Han_Beijing	Sherpa.DG	0.033319	0.002023	16.471	850676
Taiwan_Hanben	Boshan_EN	Sherpa.DG	0.038484	0.002334	16.49	642625
Liangdao2_EN	Han_Beijing	Sherpa.DG	0.037214	0.002257	16.491	645043
Dai_Xishaungbanna	Dacaozi_IA	Sherpa.DG	0.033275	0.002018	16.492	806796
Daur.DG	Oroqen.DG	Sherpa.DG	0.040731	0.002469	16.499	674435
Mongola.DG	Hezhen.DG	Sherpa.DG	0.035978	0.00218	16.502	705371
Liangdao2_EN	Han.DG	Sherpa.DG	0.040187	0.002433	16.519	523322
Mongola.DG	Dai_Xishaungbanna	Sherpa.DG	0.033838	0.002048	16.519	845526
Liangdao2_EN	Tujia.DG	Sherpa.DG	0.042294	0.002558	16.531	501565
Taiwan_Hanben	Xibo.DG	Sherpa.DG	0.035255	0.002127	16.576	773598
Mongola.DG	Oroqen.DG	Sherpa.DG	0.036889	0.002224	16.59	705467
Ami.DG	Pingliangtai_LN	Sherpa.DG	0.037446	0.002255	16.604	679493
Han_Southern	Dacaozi_IA	Sherpa.DG	0.033473	0.002016	16.606	804904
Han_Southern	Wadian_LN	Sherpa.DG	0.033009	0.001988	16.606	829101
Mongola.DG	Han_Southern	Sherpa.DG	0.033732	0.00203	16.617	843397
Qihe_EN	Xiaojingshan_EN	Sherpa.DG	0.04652	0.002798	16.624	135267
Atayal.DG	Liangdao1_EN	Sherpa.DG	0.05208	0.003133	16.626	195576
Han.DG	Miao.DG	Sherpa.DG	0.036791	0.002213	16.627	717247
Han_Southern	Qihe_EN	Sherpa.DG	0.038151	0.00229	16.661	236039
Dai_Xishaungbanna	Luoheguxiang_LBIA	Sherpa.DG	0.035775	0.002146	16.668	757581
Han.DG	Taiwan_Gongguan	Sherpa.DG	0.03959	0.002375	16.671	417338
Taiwan_Hanben	Haojiatai_LN	Sherpa.DG	0.03728	0.002236	16.672	544348
Miao.DG	China_Lahu.DG	Sherpa.DG	0.03929	0.002356	16.673	698428
Taiwan_Hanben	Erdaojingzi_LN	Sherpa.DG	0.036489	0.002181	16.73	626708
Dai.DG	Pingliangtai_LN	Sherpa.DG	0.036307	0.00217	16.735	737579
Xibo.DG	Dai_Xishaungbanna	Sherpa.DG	0.034061	0.002035	16.74	845316
Taiwan_Hanben	Dacaozi_IA	Sherpa.DG	0.03554	0.00212	16.764	728960
Han.DG	Pingliangtai_LN	Sherpa.DG	0.035733	0.002129	16.781	703626
Han_Beijing	Luoheguxiang_LBIA	Sherpa.DG	0.035429	0.002111	16.782	762854
Tujia.DG	Pingliangtai_LN	Sherpa.DG	0.037853	0.002255	16.787	681643
Dai_Xishaungbanna	Jiaozuoniecun_LBIA	Sherpa.DG	0.035928	0.00214	16.792	763114
China_Lahu.DG	Han_Beijing	Sherpa.DG	0.035386	0.002105	16.813	849366
Taiwan_Hanben	Wadian_LN	Sherpa.DG	0.035152	0.00209	16.821	748422
Miao.DG	Taiwan_Gongguan	Sherpa.DG	0.041794	0.002482	16.84	398693
Taiwan_Hanben	Luoheguxiang_LBIA	Sherpa.DG	0.037905	0.002251	16.843	684197
Xibo.DG	Han_Beijing	Sherpa.DG	0.034111	0.002021	16.876	850319
Atayal.DG	Han.DG	Sherpa.DG	0.040353	0.002386	16.911	697027
She.DG	China_Lahu.DG	Sherpa.DG	0.038667	0.002284	16.929	698524
Han_Beijing	Jiaozuoniecun_LBIA	Sherpa.DG	0.035662	0.002104	16.953	768302
Taiwan_Hanben	Bianbian_EN	Sherpa.DG	0.041387	0.002435	16.996	467190
Xibo.DG	Han_Southern	Sherpa.DG	0.034391	0.002023	16.996	842962
Jiaozuoniecun_LBIA	Pingliangtai_LN	Sherpa.DG	0.038137	0.002244	16.996	581952
Han_Southern	Luoheguxiang_LBIA	Sherpa.DG	0.036206	0.002127	17.018	755880
Xibo.DG	Hezhen.DG	Sherpa.DG	0.037209	0.002185	17.028	704136
Oroqen.DG	Xibo.DG	Sherpa.DG	0.038011	0.002231	17.041	704124
Taiwan_Hanben	Jiaozuoniecun_LBIA	Sherpa.DG	0.038528	0.002248	17.136	688370
Han_Beijing	Pingliangtai_LN	Sherpa.DG	0.03542	0.002064	17.161	844366
Miao.DG	Han_Beijing	Sherpa.DG	0.036124	0.002104	17.171	848773
She.DG	Taiwan_Gongguan	Sherpa.DG	0.043252	0.002517	17.181	397403
Xiaogao_EN	Bianbian_EN	Sherpa.DG	0.053496	0.003113	17.184	328835
Tujia.DG	China_Lahu.DG	Sherpa.DG	0.040192	0.002334	17.221	699801
Han_Southern	Jiaozuoniecun_LBIA	Sherpa.DG	0.036559	0.002122	17.227	761417
Miao.DG	Xitoucun_LN	Sherpa.DG	0.041617	0.002414	17.239	323859
China_Lahu.DG	Xitoucun_LN	Sherpa.DG	0.042569	0.002463	17.285	324870
Oroqen.DG	Wuqi_EN	Sherpa.DG	0.050511	0.00292	17.301	117477
Miao.DG	Tanshishan_LN	Sherpa.DG	0.043548	0.002517	17.303	234671
Dai.DG	Qihe_EN	Sherpa.DG	0.042918	0.00248	17.305	204514
Dai_Xishaungbanna	Pingliangtai_LN	Sherpa.DG	0.036174	0.002078	17.406	838929
Tujia.DG	Miao.DG	Sherpa.DG	0.040618	0.002332	17.417	697260
Qihe_EN	Liangdao1_EN	Sherpa.DG	0.061151	0.003509	17.426	89411
Ami.DG	Miao.DG	Sherpa.DG	0.041131	0.00236	17.431	695757
Han_Southern	Liangdao1_EN	Sherpa.DG	0.040866	0.002344	17.432	269337
Han_Beijing	Taiwan_Gongguan	Sherpa.DG	0.038295	0.002195	17.443	515332
Han.DG	Xitoucun_LN	Sherpa.DG	0.039692	0.002274	17.453	337675
Atayal.DG	Han_Beijing	Sherpa.DG	0.038678	0.002211	17.493	846857
Han.DG	Tanshishan_LN	Sherpa.DG	0.041912	0.002396	17.493	245167
Han_Southern	Pingliangtai_LN	Sherpa.DG	0.036334	0.002077	17.493	836881
Tujia.DG	Tanshishan_LN	Sherpa.DG	0.043305	0.002474	17.506	235584
Tujia.DG	Atayal.DG	Sherpa.DG	0.043689	0.002493	17.525	671941
Boshan_EN	Bianbian_EN	Sherpa.DG	0.05436	0.003096	17.557	332313
Xiaogao_EN	Boshan_EN	Sherpa.DG	0.0529	0.00301	17.573	426730
She.DG	Miao.DG	Sherpa.DG	0.040591	0.002308	17.589	695244
Tujia.DG	Taiwan_Gongguan	Sherpa.DG	0.043955	0.002496	17.611	399439
Ami.DG	Qihe_EN	Sherpa.DG	0.048671	0.002745	17.731	184137
China_Lahu.DG	Tanshishan_LN	Sherpa.DG	0.045915	0.002589	17.731	235325
She.DG	Han.DG	Sherpa.DG	0.038193	0.002151	17.755	715912
Dai.DG	Liangdao1_EN	Sherpa.DG	0.045498	0.00255	17.845	232774
She.DG	Xitoucun_LN	Sherpa.DG	0.042885	0.002398	17.884	323141
She.DG	Atayal.DG	Sherpa.DG	0.044165	0.002467	17.906	669373
Taiwan_Gongguan	Liangdao1_EN	Sherpa.DG	0.056834	0.003174	17.907	147402
Han.DG	Han_Beijing	Sherpa.DG	0.036063	0.002012	17.924	849336
Taiwan_Hanben	Xiaojingshan_EN	Sherpa.DG	0.040638	0.002267	17.925	380573
Hezhen.DG	Mogushan_Xianbei_IA	Sherpa.DG	0.044143	0.002461	17.939	165256
China_Lahu.DG	Han_Southern	Sherpa.DG	0.038196	0.002128	17.948	841622
Tujia.DG	Han.DG	Sherpa.DG	0.039212	0.00218	17.987	717763
Han_Beijing	Tanshishan_LN	Sherpa.DG	0.040224	0.002236	17.987	301542
Liangdao2_EN	Han_Southern	Sherpa.DG	0.04105	0.002278	18.022	639139
Han_Beijing	Xitoucun_LN	Sherpa.DG	0.038921	0.002156	18.051	411212
Tanshishan_LN	Xiaojingshan_EN	Sherpa.DG	0.048903	0.002708	18.057	162285
Miao.DG	Han_Southern	Sherpa.DG	0.03849	0.002128	18.085	840994
Tujia.DG	Han_Beijing	Sherpa.DG	0.037971	0.002098	18.1	848708
She.DG	Tanshishan_LN	Sherpa.DG	0.045484	0.00251	18.123	234164
Taiwan_Hanben	Pingliangtai_LN	Sherpa.DG	0.038861	0.002143	18.135	760258
Ami.DG	Han.DG	Sherpa.DG	0.040528	0.00223	18.177	715643
Tujia.DG	Xitoucun_LN	Sherpa.DG	0.043759	0.002401	18.229	324680
Liangdao2_EN	Atayal.DG	Sherpa.DG	0.054583	0.002994	18.232	465273
Ami.DG	Han_Beijing	Sherpa.DG	0.038619	0.002116	18.252	848767
She.DG	Han_Beijing	Sherpa.DG	0.037617	0.00206	18.262	848485
Ami.DG	China_Lahu.DG	Sherpa.DG	0.042771	0.002331	18.349	697873
She.DG	Tujia.DG	Sherpa.DG	0.041797	0.002276	18.367	696159
Dai.DG	Miao.DG	Sherpa.DG	0.041514	0.002247	18.478	745541
Dai.DG	Han_Beijing	Sherpa.DG	0.037643	0.002034	18.509	851322
Liangdao2_EN	Qihe_EN	Sherpa.DG	0.06348	0.003396	18.694	156577
Dai_Xishaungbanna	Qihe_EN	Sherpa.DG	0.043847	0.002344	18.706	236433
Xiaojingshan_EN	Boshan_EN	Sherpa.DG	0.051603	0.002747	18.788	281424
Han.DG	Han_Southern	Sherpa.DG	0.038167	0.002027	18.829	841582
Liangdao2_EN	Dai.DG	Sherpa.DG	0.046738	0.002482	18.832	553720
Ami.DG	Tujia.DG	Sherpa.DG	0.043862	0.002327	18.853	696447
Dai.DG	Tujia.DG	Sherpa.DG	0.042372	0.002238	18.934	746415
Taiwan_Hanben	Miao.DG	Sherpa.DG	0.042133	0.002223	18.952	768329
Tujia.DG	Han_Southern	Sherpa.DG	0.040117	0.002115	18.964	840970
Liangdao2_EN	Taiwan_Gongguan	Sherpa.DG	0.058417	0.003077	18.983	319435
Atayal.DG	Han_Southern	Sherpa.DG	0.042737	0.002251	18.985	839042
Xitoucun_LN	Xiaojingshan_EN	Sherpa.DG	0.049311	0.002594	19.007	217580
Dai.DG	Han.DG	Sherpa.DG	0.039906	0.002096	19.039	756667
Han_Southern	Taiwan_Gongguan	Sherpa.DG	0.042336	0.002221	19.063	510488
Taiwan_Hanben	Han_Beijing	Sherpa.DG	0.038877	0.002033	19.124	861480
Taiwan_Hanben	China_Lahu.DG	Sherpa.DG	0.043192	0.002254	19.167	769827
Xiaojingshan_EN	Bianbian_EN	Sherpa.DG	0.055125	0.002868	19.222	243502
Ami.DG	She.DG	Sherpa.DG	0.044381	0.002306	19.246	693928
Oroqen.DG	Mogushan_Xianbei_IA	Sherpa.DG	0.049614	0.002576	19.258	165035
Miao.DG	Dai_Xishaungbanna	Sherpa.DG	0.041392	0.002142	19.322	842838
Oroqen.DG	Hezhen.DG	Sherpa.DG	0.044418	0.002298	19.327	700235
Dai.DG	China_Lahu.DG	Sherpa.DG	0.044354	0.002295	19.328	746405
Taiwan_Hanben	Han.DG	Sherpa.DG	0.04068	0.002103	19.342	777507
Han_Southern	Han_Beijing	Sherpa.DG	0.038183	0.001973	19.348	865615
She.DG	Han_Southern	Sherpa.DG	0.040162	0.002074	19.365	840638
Dai.DG	She.DG	Sherpa.DG	0.04276	0.002208	19.368	744428
Dai_Xishaungbanna	Han_Beijing	Sherpa.DG	0.038377	0.00198	19.385	869336
Dai_Xishaungbanna	Liangdao1_EN	Sherpa.DG	0.046452	0.002387	19.459	269762
Ami.DG	Liangdao1_EN	Sherpa.DG	0.054339	0.002785	19.51	209232
Han.DG	Dai_Xishaungbanna	Sherpa.DG	0.039798	0.002038	19.524	843720
Han_Southern	Xitoucun_LN	Sherpa.DG	0.043014	0.002183	19.702	407486
Tujia.DG	Dai_Xishaungbanna	Sherpa.DG	0.042392	0.002145	19.767	842978
Han_Southern	Tanshishan_LN	Sherpa.DG	0.04479	0.002264	19.783	298779
Tanshishan_LN	Liangdao1_EN	Sherpa.DG	0.066307	0.003352	19.783	102710
Taiwan_Hanben	Tujia.DG	Sherpa.DG	0.043303	0.002188	19.787	769147
Xiaogao_EN	Xiaojingshan_EN	Sherpa.DG	0.055491	0.002801	19.808	280246
Dai.DG	Taiwan_Gongguan	Sherpa.DG	0.047288	0.002382	19.855	441612
Dai.DG	Atayal.DG	Sherpa.DG	0.047887	0.002404	19.921	732272
Tanshishan_LN	Qihe_EN	Sherpa.DG	0.065725	0.003297	19.935	99444
Liangdao2_EN	Dai_Xishaungbanna	Sherpa.DG	0.046736	0.002344	19.943	640370
Ami.DG	Han_Southern	Sherpa.DG	0.042888	0.002146	19.987	840852
China_Lahu.DG	Dai_Xishaungbanna	Sherpa.DG	0.043647	0.002179	20.028	843073
Dai.DG	Han_Southern	Sherpa.DG	0.041389	0.002059	20.103	843441
Liangdao2_EN	Ami.DG	Sherpa.DG	0.054986	0.002718	20.233	497494
She.DG	Dai_Xishaungbanna	Sherpa.DG	0.042387	0.002092	20.261	842653
Atayal.DG	Xitoucun_LN	Sherpa.DG	0.056074	0.002767	20.268	303754
Liangdao2_EN	Tanshishan_LN	Sherpa.DG	0.062119	0.003059	20.308	195926
Taiwan_Hanben	She.DG	Sherpa.DG	0.043781	0.002148	20.387	767401
Atayal.DG	Tanshishan_LN	Sherpa.DG	0.060074	0.002901	20.71	219207
Dai_Xishaungbanna	Taiwan_Gongguan	Sherpa.DG	0.047171	0.002274	20.74	511590
Atayal.DG	Dai_Xishaungbanna	Sherpa.DG	0.047869	0.002307	20.751	840764
Dai.DG	Xitoucun_LN	Sherpa.DG	0.048335	0.002318	20.854	354858
Taiwan_Hanben	Han_Southern	Sherpa.DG	0.043105	0.002061	20.914	854186
Atayal.DG	Taiwan_Gongguan	Sherpa.DG	0.060328	0.002883	20.926	370596
Dai.DG	Tanshishan_LN	Sherpa.DG	0.050443	0.002406	20.965	258957
Han_Southern	Dai_Xishaungbanna	Sherpa.DG	0.042144	0.002006	21.01	862149
Dai.DG	Ami.DG	Sherpa.DG	0.047739	0.002265	21.077	744007
Dai_Xishaungbanna	Xitoucun_LN	Sherpa.DG	0.047894	0.002226	21.513	408174
Dai_Xishaungbanna	Tanshishan_LN	Sherpa.DG	0.049852	0.002316	21.521	299284
Taiwan_Gongguan	Xitoucun_LN	Sherpa.DG	0.060737	0.002795	21.729	236519
Xitoucun_LN	Liangdao1_EN	Sherpa.DG	0.068278	0.003133	21.794	141317
Liangdao2_EN	Xitoucun_LN	Sherpa.DG	0.062885	0.002876	21.868	271113
Ami.DG	Xitoucun_LN	Sherpa.DG	0.055489	0.002525	21.977	321914
Taiwan_Hanben	Qihe_EN	Sherpa.DG	0.054998	0.002499	22.005	220116
Ami.DG	Dai_Xishaungbanna	Sherpa.DG	0.048344	0.002196	22.012	842556
Ami.DG	Taiwan_Gongguan	Sherpa.DG	0.060958	0.002755	22.128	396037
Taiwan_Hanben	Dai.DG	Sherpa.DG	0.04826	0.002162	22.327	790686
Liangdao2_EN	Liangdao1_EN	Sherpa.DG	0.077501	0.00346	22.398	176440
Xitoucun_LN	Qihe_EN	Sherpa.DG	0.067217	0.00299	22.483	132642
Taiwan_Gongguan	Tanshishan_LN	Sherpa.DG	0.065237	0.002887	22.596	172906
Ami.DG	Tanshishan_LN	Sherpa.DG	0.059461	0.002616	22.731	233405
Taiwan_Hanben	Dai_Xishaungbanna	Sherpa.DG	0.048344	0.002092	23.106	855714
Dai.DG	Dai_Xishaungbanna	Sherpa.DG	0.048949	0.002111	23.191	844275
Ami.DG	Atayal.DG	Sherpa.DG	0.063185	0.002715	23.271	665163
Liangdao2_EN	Taiwan_Hanben	Sherpa.DG	0.059582	0.002494	23.893	586902
Taiwan_Hanben	Liangdao1_EN	Sherpa.DG	0.061117	0.002516	24.29	249892
Taiwan_Hanben	Atayal.DG	Sherpa.DG	0.062561	0.002462	25.407	753110
Xitoucun_LN	Tanshishan_LN	Sherpa.DG	0.075433	0.002881	26.184	160726
Taiwan_Hanben	Ami.DG	Sherpa.DG	0.062024	0.00236	26.286	762808
Taiwan_Hanben	Tanshishan_LN	Sherpa.DG	0.066159	0.002502	26.438	277667
Taiwan_Hanben	Taiwan_Gongguan	Sherpa.DG	0.06468	0.002428	26.639	472532
Taiwan_Hanben	Xitoucun_LN	Sherpa.DG	0.063389	0.002368	26.765	378403
Uyghur.DG	Mbuti.DG	Sherpa.DG	0.065718	0.002453	26.787	904838

## Sheet: Table S9
Table S9. Results of admixture signals in Highlander East Asian Tibetan estimated via admixture-f3(modern/ancient East Asian1, modern/ancient East Asian2; Tibetan).
Source1	Source2	Target	f_3	std.err	Z	SNPs
Samdzong_1500BP	Haojiatai_LBIA	Tibetan.DG	-0.001654	0.001723	-0.96	484973
Chokhopani_2700BP	Haojiatai_LBIA	Tibetan.DG	-0.000537	0.002098	-0.256	443733
Mebrak_2125BP	Oroqen.DG	Tibetan.DG	-0.000281	0.001906	-0.147	447209
Samdzong_1500BP	Oroqen.DG	Tibetan.DG	-0.000194	0.001513	-0.128	696630
Chokhopani_2700BP	Longtoushan_BA	Tibetan.DG	-0.0002	0.002088	-0.096	317598
Samdzong_1500BP	Xibo.DG	Tibetan.DG	-0.000114	0.001498	-0.076	698860
Samdzong_1500BP	Bianbian_EN	Tibetan.DG	-9e-05	0.001815	-0.05	386468
Sherpa.DG	Tanshishan_LN	Tibetan.DG	-7.1e-05	0.001821	-0.039	236012
Mebrak_2125BP	Mbuti.DG	Tibetan.DG	0.000146	0.001923	0.076	562712
Chokhopani_2700BP	Mongola.DG	Tibetan.DG	0.000153	0.001773	0.086	669836
Jinchankou_LN	Mbuti.DG	Tibetan.DG	0.00032	0.001937	0.165	583765
Sherpa.DG	Mbuti.DG	Tibetan.DG	0.000295	0.001597	0.185	863598
Chokhopani_2700BP	Banlashan_MN	Tibetan.DG	0.00039	0.001968	0.198	603921
Samdzong_1500BP	Mbuti.DG	Tibetan.DG	0.00043	0.001583	0.272	857868
Chokhopani_2700BP	Oroqen.DG	Tibetan.DG	0.000504	0.001857	0.272	665086
Chokhopani_2700BP	Xibo.DG	Tibetan.DG	0.000572	0.001818	0.315	668697
Mebrak_2125BP	Banlashan_MN	Tibetan.DG	0.000643	0.00197	0.327	407600
Samdzong_1500BP	Tu.DG	Tibetan.DG	0.000536	0.001488	0.361	701074
Samdzong_1500BP	Longtoushan_BA	Tibetan.DG	0.000625	0.001649	0.379	345320
Mebrak_2125BP	Daur.DG	Tibetan.DG	0.00079	0.002062	0.383	418838
Mebrak_2125BP	Uyghur.DG	Tibetan.DG	0.000675	0.001755	0.384	511229
Samdzong_1500BP	Daur.DG	Tibetan.DG	0.000685	0.001637	0.418	665030
Samdzong_1500BP	Tujia.DG	Tibetan.DG	0.000664	0.00148	0.448	695434
Mebrak_2125BP	Mongola.DG	Tibetan.DG	0.0009	0.001891	0.476	450285
Chokhopani_2700BP	Mbuti.DG	Tibetan.DG	0.000894	0.001847	0.484	836028
Mebrak_2125BP	Haojiatai_LBIA	Tibetan.DG	0.001103	0.002216	0.498	305360
Chokhopani_2700BP	Bianbian_EN	Tibetan.DG	0.001152	0.002254	0.511	353698
Chokhopani_2700BP	Yumin_EN	Tibetan.DG	0.001176	0.002228	0.528	438394
Samdzong_1500BP	Mongola.DG	Tibetan.DG	0.000809	0.00147	0.55	699886
Samdzong_1500BP	Miao.DG	Tibetan.DG	0.000863	0.001514	0.57	693941
Tujia.DG	Sherpa.DG	Tibetan.DG	0.000931	0.001582	0.588	702956
Mebrak_2125BP	Tanshishan_LN	Tibetan.DG	0.001358	0.002279	0.596	151055
Mebrak_2125BP	Xibo.DG	Tibetan.DG	0.00113	0.001887	0.599	449417
Miaozigou_MN	Mbuti.DG	Tibetan.DG	0.001218	0.002031	0.6	216510
Chokhopani_2700BP	Zhalainuoer_EN	Tibetan.DG	0.001762	0.002918	0.604	101802
Samdzong_1500BP	Xiaowu_MN	Tibetan.DG	0.001006	0.001659	0.606	628072
Samdzong_1500BP	Jiaozuoniecun_LBIA	Tibetan.DG	0.000974	0.001561	0.624	593025
Samdzong_1500BP	Jinchankou_LN	Tibetan.DG	0.001129	0.001797	0.628	447552
Samdzong_1500BP	Hezhen.DG	Tibetan.DG	0.000936	0.001479	0.633	697398
Samdzong_1500BP	Tanshishan_LN	Tibetan.DG	0.00112	0.001762	0.636	231666
Chokhopani_2700BP	Uyghur.DG	Tibetan.DG	0.001138	0.001754	0.648	761257
Samdzong_1500BP	Mogushan_Xianbei_IA	Tibetan.DG	0.001186	0.001813	0.654	162030
Chokhopani_2700BP	Jinchankou_LN	Tibetan.DG	0.001462	0.002205	0.663	410122
Chokhopani_2700BP	Boshan_EN	Tibetan.DG	0.001426	0.002123	0.672	491676
Samdzong_1500BP	Haminmangha_MN	Tibetan.DG	0.001229	0.001798	0.683	381790
Samdzong_1500BP	China_Lahu.DG	Tibetan.DG	0.001103	0.001541	0.716	696573
Mebrak_2125BP	Sherpa.DG	Tibetan.DG	0.001371	0.001895	0.723	442058
Chokhopani_2700BP	Mogushan_Xianbei_IA	Tibetan.DG	0.001812	0.002409	0.752	148647
Chokhopani_2700BP	Daur.DG	Tibetan.DG	0.001479	0.001961	0.754	622177
Samdzong_1500BP	Miaozigou_MN	Tibetan.DG	0.001502	0.001958	0.767	166133
Wuzhuangguoliang	Mbuti.DG	Tibetan.DG	0.00172	0.002169	0.793	122070
Samdzong_1500BP	Dai.DG	Tibetan.DG	0.001108	0.00139	0.797	749665
Chokhopani_2700BP	Xiaowu_MN	Tibetan.DG	0.001719	0.002127	0.808	576263
Sherpa.DG	Bianbian_EN	Tibetan.DG	0.001663	0.002021	0.823	394463
Samdzong_1500BP	Dacaozi_IA	Tibetan.DG	0.001276	0.00149	0.856	635767
Mebrak_2125BP	Tu.DG	Tibetan.DG	0.001609	0.001868	0.862	451610
Chokhopani_2700BP	Sherpa.DG	Tibetan.DG	0.001674	0.001905	0.879	657320
Chokhopani_2700BP	She.DG	Tibetan.DG	0.001673	0.00188	0.89	660544
Samdzong_1500BP	Uyghur.DG	Tibetan.DG	0.001314	0.001422	0.924	778236
Chokhopani_2700BP	Tu.DG	Tibetan.DG	0.001719	0.00183	0.939	671468
Chokhopani_2700BP	Wuqi_EN	Tibetan.DG	0.002631	0.002795	0.941	105493
Lajia_LN	Mbuti.DG	Tibetan.DG	0.001434	0.001522	0.942	840029
Samdzong_1500BP	She.DG	Tibetan.DG	0.001451	0.001491	0.973	692412
Sherpa.DG	Jiaozuoniecun_LBIA	Tibetan.DG	0.001628	0.001627	1.001	605113
Chokhopani_2700BP	Hezhen.DG	Tibetan.DG	0.001858	0.001838	1.011	666213
Samdzong_1500BP	Wanggou_MN	Tibetan.DG	0.001529	0.001494	1.023	532714
Oroqen.DG	Sherpa.DG	Tibetan.DG	0.001646	0.001595	1.032	704297
Chokhopani_2700BP	Tanshishan_LN	Tibetan.DG	0.002195	0.002125	1.033	213137
Samdzong_1500BP	Lajia_LN	Tibetan.DG	0.001541	0.001476	1.044	661424
Samdzong_1500BP	Ami.DG	Tibetan.DG	0.001669	0.001598	1.044	693957
Samdzong_1500BP	Naxi.DG	Tibetan.DG	0.001497	0.001418	1.056	716653
Mebrak_2125BP	Zhalainuoer_EN	Tibetan.DG	0.00312	0.002949	1.058	69893
Samdzong_1500BP	Qihe_EN	Tibetan.DG	0.002033	0.001916	1.061	182085
Samdzong_1500BP	Han_Southern	Tibetan.DG	0.001456	0.001318	1.104	845454
Mebrak_2125BP	She.DG	Tibetan.DG	0.00204	0.001835	1.112	444068
Samdzong_1500BP	Han_Beijing	Tibetan.DG	0.001462	0.001312	1.114	852809
Uyghur.DG	Sherpa.DG	Tibetan.DG	0.001661	0.00149	1.115	781325
Samdzong_1500BP	Han.DG	Tibetan.DG	0.001625	0.001442	1.127	717424
Mebrak_2125BP	Ami.DG	Tibetan.DG	0.002229	0.001974	1.129	445369
Liangdao2_EN	Sherpa.DG	Tibetan.DG	0.002105	0.001855	1.135	502642
Xibo.DG	Sherpa.DG	Tibetan.DG	0.001794	0.001568	1.144	705863
Mebrak_2125BP	Bianbian_EN	Tibetan.DG	0.002707	0.002365	1.145	248965
Mebrak_2125BP	Haminmangha_MN	Tibetan.DG	0.002742	0.002325	1.179	238967
Chokhopani_2700BP	Ami.DG	Tibetan.DG	0.002219	0.00187	1.187	661871
Chokhopani_2700BP	Liangdao1_EN	Tibetan.DG	0.002947	0.002425	1.215	190162
Samdzong_1500BP	Dai_Xishaungbanna	Tibetan.DG	0.001653	0.001335	1.239	847402
Chokhopani_2700BP	Lajia_LN	Tibetan.DG	0.002225	0.001796	1.239	621692
Samdzong_1500BP	Yi.DG	Tibetan.DG	0.001924	0.001546	1.245	694484
Mebrak_2125BP	Jiaozuoniecun_LBIA	Tibetan.DG	0.002594	0.002076	1.249	373665
Mebrak_2125BP	Naxi.DG	Tibetan.DG	0.002289	0.001816	1.26	466244
Chokhopani_2700BP	Taiwan_Gongguan	Tibetan.DG	0.002759	0.002189	1.26	358993
Chokhopani_2700BP	Wadian_LN	Tibetan.DG	0.002394	0.001899	1.261	604379
Samdzong_1500BP	Banlashan_MN	Tibetan.DG	0.002016	0.001594	1.265	651172
Sherpa.DG	Haojiatai_LBIA	Tibetan.DG	0.002314	0.001829	1.265	495825
Mebrak_2125BP	Yi.DG	Tibetan.DG	0.002403	0.001892	1.27	446275
Chokhopani_2700BP	Tujia.DG	Tibetan.DG	0.002325	0.001814	1.282	663974
Samdzong_1500BP	Wadian_LN	Tibetan.DG	0.001962	0.001529	1.283	649012
Samdzong_1500BP	Xiaojingshan_EN	Tibetan.DG	0.002093	0.001617	1.294	318610
Chokhopani_2700BP	Naxi.DG	Tibetan.DG	0.002231	0.00172	1.297	693389
Samdzong_1500BP	Liangdao2_EN	Tibetan.DG	0.002307	0.001775	1.3	491522
She.DG	Sherpa.DG	Tibetan.DG	0.002011	0.001546	1.3	700716
Lajia_LN	Sherpa.DG	Tibetan.DG	0.002007	0.001527	1.315	671753
Samdzong_1500BP	Sherpa.DG	Tibetan.DG	0.002077	0.001575	1.319	688667
Chokhopani_2700BP	Shimao_LN	Tibetan.DG	0.002468	0.001862	1.326	606424
Daur.DG	Sherpa.DG	Tibetan.DG	0.002268	0.001692	1.341	676512
Samdzong_1500BP	Wuzhuangguoliang	Tibetan.DG	0.002491	0.00185	1.347	97186
China_Lahu.DG	Sherpa.DG	Tibetan.DG	0.00216	0.00157	1.375	703564
Samdzong_1500BP	Liangdao1_EN	Tibetan.DG	0.002616	0.001897	1.379	207455
Samdzong_1500BP	Boshan_EN	Tibetan.DG	0.002372	0.001715	1.383	536865
Mongola.DG	Sherpa.DG	Tibetan.DG	0.002168	0.00155	1.398	707230
Mebrak_2125BP	Xiaogao_EN	Tibetan.DG	0.003222	0.002282	1.412	325702
Mebrak_2125BP	Han_Southern	Tibetan.DG	0.002271	0.001604	1.416	565290
Mebrak_2125BP	China_Lahu.DG	Tibetan.DG	0.002758	0.001943	1.419	447051
Chokhopani_2700BP	Liangdao2_EN	Tibetan.DG	0.003124	0.002188	1.428	451427
Samdzong_1500BP	Wuqi_EN	Tibetan.DG	0.00323	0.002245	1.439	115121
Mebrak_2125BP	Han_Beijing	Tibetan.DG	0.00231	0.001597	1.447	570356
Mebrak_2125BP	Shimao_LN	Tibetan.DG	0.002856	0.001905	1.499	409533
Sherpa.DG	Mogushan_Xianbei_IA	Tibetan.DG	0.002888	0.001911	1.511	165765
Chokhopani_2700BP	Haminmangha_MN	Tibetan.DG	0.003477	0.002273	1.53	350293
Sherpa.DG	Jinchankou_LN	Tibetan.DG	0.002968	0.001933	1.535	458059
Mebrak_2125BP	Dai_Xishaungbanna	Tibetan.DG	0.002541	0.001645	1.545	566671
Miao.DG	Sherpa.DG	Tibetan.DG	0.00242	0.001561	1.551	701315
Sherpa.DG	Liangdao1_EN	Tibetan.DG	0.003023	0.00194	1.558	211668
Mebrak_2125BP	Dai.DG	Tibetan.DG	0.002731	0.001744	1.565	492470
Hezhen.DG	Sherpa.DG	Tibetan.DG	0.002447	0.001563	1.566	704840
Mebrak_2125BP	Miaozigou_MN	Tibetan.DG	0.004083	0.002603	1.568	105126
Samdzong_1500BP	Atayal.DG	Tibetan.DG	0.002742	0.001749	1.568	663651
Sherpa.DG	Wuzhuangguoliang	Tibetan.DG	0.00301	0.001917	1.57	98761
Sherpa.DG	Wuqi_EN	Tibetan.DG	0.003561	0.002258	1.577	117860
Chokhopani_2700BP	Jiaozuoniecun_LBIA	Tibetan.DG	0.002902	0.001838	1.579	549741
Mebrak_2125BP	Wanggou_MN	Tibetan.DG	0.003017	0.001896	1.591	337487
Chokhopani_2700BP	Erdaojingzi_LN	Tibetan.DG	0.00312	0.001942	1.606	495867
Chokhopani_2700BP	Dai.DG	Tibetan.DG	0.002725	0.00169	1.612	733012
Mebrak_2125BP	Qihe_EN	Tibetan.DG	0.00437	0.002693	1.623	118894
Samdzong_1500BP	Shimao_LN	Tibetan.DG	0.002521	0.001539	1.639	651359
Sherpa.DG	Haminmangha_MN	Tibetan.DG	0.003182	0.001927	1.651	390927
Mebrak_2125BP	Han.DG	Tibetan.DG	0.002973	0.001793	1.658	466101
Chokhopani_2700BP	Dacaozi_IA	Tibetan.DG	0.003072	0.001847	1.664	593925
Mebrak_2125BP	Dacaozi_IA	Tibetan.DG	0.003065	0.001833	1.673	402157
Chokhopani_2700BP	Yi.DG	Tibetan.DG	0.003047	0.001813	1.68	663860
Samdzong_1500BP	Erdaojingzi_LN	Tibetan.DG	0.002696	0.001595	1.69	535559
Chokhopani_2700BP	Haojiatai_LN	Tibetan.DG	0.003264	0.001924	1.696	427707
Chokhopani_2700BP	Qihe_EN	Tibetan.DG	0.004287	0.0025	1.714	166904
Sherpa.DG	Boshan_EN	Tibetan.DG	0.003116	0.001811	1.721	548966
Sherpa.DG	Qihe_EN	Tibetan.DG	0.003518	0.002043	1.722	185926
Wuzhuangguoliang	Mogushan_Xianbei_IA	Tibetan.DG	0.006788	0.003872	1.753	23972
Mebrak_2125BP	Longtoushan_BA	Tibetan.DG	0.003752	0.002131	1.761	219318
Samdzong_1500BP	Haojiatai_LN	Tibetan.DG	0.002861	0.001618	1.769	463334
Mebrak_2125BP	Jinchankou_LN	Tibetan.DG	0.004243	0.002388	1.777	279055
Mebrak_2125BP	Miao.DG	Tibetan.DG	0.003256	0.001824	1.785	445574
Mebrak_2125BP	Lajia_LN	Tibetan.DG	0.00332	0.001852	1.793	419531
Samdzong_1500BP	Taiwan_Hanben	Tibetan.DG	0.002569	0.00142	1.809	771436
Chokhopani_2700BP	Miao.DG	Tibetan.DG	0.003238	0.00179	1.809	662634
Haojiatai_LBIA	Mbuti.DG	Tibetan.DG	0.003246	0.001761	1.844	632909
Mebrak_2125BP	Hezhen.DG	Tibetan.DG	0.003517	0.001904	1.847	447652
Samdzong_1500BP	Pingliangtai_LN	Tibetan.DG	0.002729	0.001475	1.85	673368
Mebrak_2125BP	Wuqi_EN	Tibetan.DG	0.005541	0.00297	1.866	74088
Mebrak_2125BP	Pingliangtai_LN	Tibetan.DG	0.003356	0.001796	1.869	429254
Chokhopani_2700BP	Miaozigou_MN	Tibetan.DG	0.004522	0.002407	1.879	152300
Mebrak_2125BP	Xiaowu_MN	Tibetan.DG	0.004237	0.002231	1.899	389787
Chokhopani_2700BP	Wanggou_MN	Tibetan.DG	0.003403	0.001783	1.909	494792
Mebrak_2125BP	Boshan_EN	Tibetan.DG	0.004539	0.002353	1.93	339024
Mebrak_2125BP	Taiwan_Gongguan	Tibetan.DG	0.004689	0.002426	1.933	252822
Wuzhuangguoliang	Zhalainuoer_EN	Tibetan.DG	0.008992	0.004646	1.935	16230
Samdzong_1500BP	Taiwan_Gongguan	Tibetan.DG	0.003376	0.001737	1.943	391968
Mebrak_2125BP	Xiaojingshan_EN	Tibetan.DG	0.004111	0.002109	1.949	209305
Naxi.DG	Mbuti.DG	Tibetan.DG	0.002917	0.001473	1.981	878179
Mebrak_2125BP	Atayal.DG	Tibetan.DG	0.004333	0.002186	1.982	417782
Chokhopani_2700BP	Han.DG	Tibetan.DG	0.003457	0.001738	1.989	693620
Chokhopani_2700BP	Pingliangtai_LN	Tibetan.DG	0.003578	0.001794	1.994	635602
Sherpa.DG	Xiaowu_MN	Tibetan.DG	0.003629	0.00181	2.005	642796
Samdzong_1500BP	Yumin_EN	Tibetan.DG	0.003475	0.001725	2.014	478814
Mebrak_2125BP	Tujia.DG	Tibetan.DG	0.003854	0.001899	2.03	446551
Sherpa.DG	Pingliangtai_LN	Tibetan.DG	0.003138	0.001539	2.039	683909
Mebrak_2125BP	Liangdao1_EN	Tibetan.DG	0.005456	0.002657	2.054	134370
Chokhopani_2700BP	Han_Beijing	Tibetan.DG	0.003202	0.001551	2.064	849253
Mebrak_2125BP	Taiwan_Hanben	Tibetan.DG	0.003594	0.001712	2.099	511991
Mebrak_2125BP	Wadian_LN	Tibetan.DG	0.004358	0.002069	2.106	408422
Mebrak_2125BP	Wuzhuangguoliang	Tibetan.DG	0.005655	0.002673	2.115	63005
Mebrak_2125BP	Liangdao2_EN	Tibetan.DG	0.004996	0.002359	2.118	312781
Samdzong_1500BP	Luoheguxiang_LBIA	Tibetan.DG	0.003352	0.001575	2.129	588984
Chokhopani_2700BP	Xiaojingshan_EN	Tibetan.DG	0.004176	0.001961	2.13	294657
Mebrak_2125BP	Mogushan_Xianbei_IA	Tibetan.DG	0.005381	0.002511	2.143	102410
Chokhopani_2700BP	Han_Southern	Tibetan.DG	0.003344	0.00156	2.143	841712
Sherpa.DG	Dacaozi_IA	Tibetan.DG	0.003393	0.001572	2.158	646422
Sherpa.DG	Taiwan_Gongguan	Tibetan.DG	0.004119	0.001897	2.171	400586
Chokhopani_2700BP	Wuzhuangguoliang	Tibetan.DG	0.005416	0.002493	2.173	91326
Sherpa.DG	Xiaojingshan_EN	Tibetan.DG	0.00361	0.001661	2.174	324269
Chokhopani_2700BP	Taiwan_Hanben	Tibetan.DG	0.0036	0.001647	2.186	756208
Sherpa.DG	Luoheguxiang_LBIA	Tibetan.DG	0.003523	0.001604	2.196	600632
Taiwan_Hanben	Sherpa.DG	Tibetan.DG	0.003192	0.001449	2.203	774205
Banlashan_MN	Mbuti.DG	Tibetan.DG	0.003789	0.00172	2.203	838290
Chokhopani_2700BP	Luoheguxiang_LBIA	Tibetan.DG	0.004268	0.001931	2.21	546104
Dacaozi_IA	Mbuti.DG	Tibetan.DG	0.003591	0.001611	2.229	812993
Sherpa.DG	Shimao_LN	Tibetan.DG	0.003714	0.001655	2.244	663650
Sherpa.DG	Banlashan_MN	Tibetan.DG	0.003873	0.001718	2.254	664168
Chokhopani_2700BP	China_Lahu.DG	Tibetan.DG	0.004146	0.001815	2.284	664302
Dai.DG	Sherpa.DG	Tibetan.DG	0.00334	0.001457	2.292	751590
Mebrak_2125BP	Luoheguxiang_LBIA	Tibetan.DG	0.00463	0.002018	2.295	371744
Yi.DG	Mbuti.DG	Tibetan.DG	0.003661	0.001593	2.298	865999
Ami.DG	Sherpa.DG	Tibetan.DG	0.003844	0.001672	2.299	701912
Mebrak_2125BP	Yumin_EN	Tibetan.DG	0.005347	0.002304	2.32	305938
Sherpa.DG	Longtoushan_BA	Tibetan.DG	0.003853	0.001659	2.323	352528
Samdzong_1500BP	Xiaogao_EN	Tibetan.DG	0.004151	0.001783	2.328	512523
Chokhopani_2700BP	Dai_Xishaungbanna	Tibetan.DG	0.003748	0.001577	2.377	843554
Haojiatai_LN	Mbuti.DG	Tibetan.DG	0.004025	0.001693	2.377	600825
Yi.DG	Sherpa.DG	Tibetan.DG	0.003854	0.00161	2.394	701452
Shimao_LN	Mbuti.DG	Tibetan.DG	0.003904	0.001631	2.394	836338
Han_Southern	Sherpa.DG	Tibetan.DG	0.003282	0.00137	2.395	843532
Naxi.DG	Sherpa.DG	Tibetan.DG	0.003651	0.001517	2.406	721840
Dai_Xishaungbanna	Sherpa.DG	Tibetan.DG	0.003361	0.001383	2.431	845622
Sherpa.DG	Wanggou_MN	Tibetan.DG	0.003715	0.001521	2.443	543195
Mebrak_2125BP	Erdaojingzi_LN	Tibetan.DG	0.004955	0.002022	2.45	341848
Sherpa.DG	Yumin_EN	Tibetan.DG	0.004629	0.001884	2.457	489341
Wadian_LN	Mbuti.DG	Tibetan.DG	0.004124	0.001671	2.468	833901
Longtoushan_BA	Mbuti.DG	Tibetan.DG	0.004136	0.00167	2.477	448480
Han_Beijing	Sherpa.DG	Tibetan.DG	0.003386	0.001363	2.485	850741
Mebrak_2125BP	Haojiatai_LN	Tibetan.DG	0.005025	0.001984	2.532	294865
Chokhopani_2700BP	Xiaogao_EN	Tibetan.DG	0.005454	0.002147	2.54	470520
Mogushan_Xianbei_IA	Tanshishan_LN	Tibetan.DG	0.00776	0.003023	2.567	58684
Chokhopani_2700BP	Xitoucun_LN	Tibetan.DG	0.005177	0.00199	2.601	296674
Sherpa.DG	Xitoucun_LN	Tibetan.DG	0.004255	0.001631	2.608	325890
Wuqi_EN	Tanshishan_LN	Tibetan.DG	0.009105	0.003491	2.608	46390
Xiaowu_MN	Mbuti.DG	Tibetan.DG	0.004828	0.00182	2.652	818263
Haminmangha_MN	Qihe_EN	Tibetan.DG	0.00785	0.002936	2.674	101889
Chokhopani_2700BP	Atayal.DG	Tibetan.DG	0.00578	0.002161	2.675	620465
Sherpa.DG	Wadian_LN	Tibetan.DG	0.004558	0.00168	2.713	661309
Jiaozuoniecun_LBIA	Mbuti.DG	Tibetan.DG	0.004439	0.00163	2.723	764261
Zhalainuoer_EN	Qihe_EN	Tibetan.DG	0.011725	0.004252	2.757	31657
Sherpa.DG	Zhalainuoer_EN	Tibetan.DG	0.006467	0.002343	2.761	113516
Han.DG	Sherpa.DG	Tibetan.DG	0.004083	0.001476	2.766	722112
She.DG	Mbuti.DG	Tibetan.DG	0.004441	0.001601	2.774	864327
Wanggou_MN	Mbuti.DG	Tibetan.DG	0.004243	0.001529	2.775	685226
Sherpa.DG	Xiaogao_EN	Tibetan.DG	0.005228	0.001861	2.81	523964
Sherpa.DG	Erdaojingzi_LN	Tibetan.DG	0.004685	0.001656	2.829	546084
Samdzong_1500BP	Zhalainuoer_EN	Tibetan.DG	0.006372	0.002249	2.834	110865
Atayal.DG	Sherpa.DG	Tibetan.DG	0.005266	0.001849	2.849	675880
Tujia.DG	Mbuti.DG	Tibetan.DG	0.004627	0.001607	2.879	865975
Uyghur.DG	Jinchankou_LN	Tibetan.DG	0.004997	0.001735	2.88	530121
Han_Beijing	Mbuti.DG	Tibetan.DG	0.00392	0.001361	2.881	947040
Tu.DG	Sherpa.DG	Tibetan.DG	0.004536	0.001569	2.891	707651
Haminmangha_MN	Mbuti.DG	Tibetan.DG	0.005672	0.001956	2.899	498570
Wuzhuangguoliang	Miaozigou_MN	Tibetan.DG	0.011497	0.003895	2.952	25119
Mebrak_2125BP	Xitoucun_LN	Tibetan.DG	0.006167	0.002067	2.983	209617
Mebrak_2125BP	Chokhopani_2700BP	Tibetan.DG	0.007014	0.002349	2.986	396507
Samdzong_1500BP	Xitoucun_LN	Tibetan.DG	0.004889	0.00162	3.018	319955
Sherpa.DG	Miaozigou_MN	Tibetan.DG	0.005892	0.001934	3.047	169760
Haminmangha_MN	Tanshishan_LN	Tibetan.DG	0.007901	0.002576	3.068	128757
Sherpa.DG	Haojiatai_LN	Tibetan.DG	0.005122	0.001649	3.107	473160
Miao.DG	Mbuti.DG	Tibetan.DG	0.00488	0.001566	3.116	865514
Zhalainuoer_EN	Mbuti.DG	Tibetan.DG	0.008032	0.002534	3.17	144960
Boshan_EN	Mbuti.DG	Tibetan.DG	0.006286	0.00196	3.207	702601
Taiwan_Gongguan	Haminmangha_MN	Tibetan.DG	0.007739	0.002394	3.233	217132
Han.DG	Mbuti.DG	Tibetan.DG	0.005071	0.00154	3.293	878141
Haojiatai_LBIA	Haminmangha_MN	Tibetan.DG	0.007337	0.002221	3.304	271298
Luoheguxiang_LBIA	Mbuti.DG	Tibetan.DG	0.005376	0.001598	3.364	758744
Lajia_LN	Uyghur.DG	Tibetan.DG	0.004947	0.001464	3.379	762083
Haminmangha_MN	Jinchankou_LN	Tibetan.DG	0.008174	0.002394	3.414	247425
Miaozigou_MN	Qihe_EN	Tibetan.DG	0.011826	0.003439	3.438	48769
Wuzhuangguoliang	Qihe_EN	Tibetan.DG	0.012634	0.003672	3.441	31662
Jinchankou_LN	Zhalainuoer_EN	Tibetan.DG	0.010705	0.003104	3.449	72734
Pingliangtai_LN	Mbuti.DG	Tibetan.DG	0.005554	0.001563	3.552	851035
Wuzhuangguoliang	Tanshishan_LN	Tibetan.DG	0.011367	0.003192	3.561	39702
Atayal.DG	Yumin_EN	Tibetan.DG	0.007447	0.002077	3.586	461822
Erdaojingzi_LN	Mbuti.DG	Tibetan.DG	0.006214	0.001723	3.606	691134
Jinchankou_LN	Qihe_EN	Tibetan.DG	0.010004	0.002752	3.636	119662
Liangdao2_EN	Wuzhuangguoliang	Tibetan.DG	0.009464	0.002589	3.655	74832
Han_Southern	Mbuti.DG	Tibetan.DG	0.005029	0.001374	3.661	942763
Wuzhuangguoliang	Liangdao1_EN	Tibetan.DG	0.0133	0.003609	3.686	33430
Zhalainuoer_EN	Liangdao1_EN	Tibetan.DG	0.014355	0.003884	3.695	35484
Miaozigou_MN	Liangdao1_EN	Tibetan.DG	0.01191	0.003154	3.777	54021
Wuzhuangguoliang	Haminmangha_MN	Tibetan.DG	0.010313	0.002709	3.807	53078
China_Lahu.DG	Haminmangha_MN	Tibetan.DG	0.007266	0.001886	3.852	394750
Miao.DG	Haminmangha_MN	Tibetan.DG	0.007319	0.001896	3.861	393564
Wuzhuangguoliang	Wuqi_EN	Tibetan.DG	0.017394	0.004482	3.881	18062
Uyghur.DG	Haojiatai_LBIA	Tibetan.DG	0.006722	0.001718	3.913	573815
Tu.DG	Wuqi_EN	Tibetan.DG	0.008672	0.002183	3.972	119869
Wuqi_EN	Xiaowu_MN	Tibetan.DG	0.010703	0.002692	3.975	104280
Mogushan_Xianbei_IA	Mbuti.DG	Tibetan.DG	0.008293	0.002062	4.021	210932
Uyghur.DG	Wuzhuangguoliang	Tibetan.DG	0.007279	0.001799	4.045	111371
Haojiatai_LBIA	Mogushan_Xianbei_IA	Tibetan.DG	0.00994	0.002451	4.056	116413
Bianbian_EN	Mbuti.DG	Tibetan.DG	0.008014	0.001968	4.072	504776
Uyghur.DG	Wanggou_MN	Tibetan.DG	0.005964	0.001461	4.082	622135
Haojiatai_LBIA	Zhalainuoer_EN	Tibetan.DG	0.012529	0.003068	4.083	80023
Tujia.DG	Yumin_EN	Tibetan.DG	0.007654	0.001867	4.099	493664
Tujia.DG	Wuqi_EN	Tibetan.DG	0.009325	0.002266	4.115	118765
China_Lahu.DG	Yumin_EN	Tibetan.DG	0.008054	0.00195	4.131	494030
Uyghur.DG	Miaozigou_MN	Tibetan.DG	0.007681	0.001855	4.139	196643
Haojiatai_LBIA	Wuqi_EN	Tibetan.DG	0.01193	0.00288	4.143	86832
Yumin_EN	Mbuti.DG	Tibetan.DG	0.008305	0.001989	4.176	625470
She.DG	Haminmangha_MN	Tibetan.DG	0.008389	0.002002	4.191	392290
Wuqi_EN	Mbuti.DG	Tibetan.DG	0.009843	0.002344	4.2	150617
Mongola.DG	Mbuti.DG	Tibetan.DG	0.007188	0.001709	4.207	868034
Jinchankou_LN	Wuqi_EN	Tibetan.DG	0.0128	0.003034	4.218	75973
Wuzhuangguoliang	Longtoushan_BA	Tibetan.DG	0.011957	0.002828	4.229	51807
Tu.DG	Wuzhuangguoliang	Tibetan.DG	0.008097	0.001912	4.234	100391
Oroqen.DG	Mbuti.DG	Tibetan.DG	0.007222	0.001702	4.243	866317
Mogushan_Xianbei_IA	Qihe_EN	Tibetan.DG	0.014742	0.003474	4.243	46154
Atayal.DG	Haminmangha_MN	Tibetan.DG	0.009192	0.002165	4.247	368798
Miao.DG	Yumin_EN	Tibetan.DG	0.007787	0.001832	4.251	492691
Yi.DG	Wuzhuangguoliang	Tibetan.DG	0.008293	0.001941	4.273	99259
Liangdao2_EN	Haminmangha_MN	Tibetan.DG	0.009901	0.002292	4.319	271875
Taiwan_Gongguan	Wuzhuangguoliang	Tibetan.DG	0.011786	0.002715	4.341	63643
Zhalainuoer_EN	Tanshishan_LN	Tibetan.DG	0.015398	0.003547	4.341	40127
Liangdao2_EN	Mogushan_Xianbei_IA	Tibetan.DG	0.01146	0.002622	4.37	119710
Taiwan_Gongguan	Miaozigou_MN	Tibetan.DG	0.011647	0.002665	4.371	101087
Miaozigou_MN	Wuqi_EN	Tibetan.DG	0.017834	0.004073	4.379	30462
Tu.DG	Jinchankou_LN	Tibetan.DG	0.008419	0.001915	4.397	467011
Haminmangha_MN	Liangdao1_EN	Tibetan.DG	0.012256	0.002787	4.398	116409
Naxi.DG	Uyghur.DG	Tibetan.DG	0.006242	0.001417	4.405	793857
Atayal.DG	Jinchankou_LN	Tibetan.DG	0.009666	0.002191	4.412	432030
Xiaowu_MN	Yumin_EN	Tibetan.DG	0.01019	0.002283	4.464	433380
Jinchankou_LN	Liangdao1_EN	Tibetan.DG	0.011522	0.002578	4.469	135939
Naxi.DG	Wuzhuangguoliang	Tibetan.DG	0.00817	0.001821	4.486	102615
Naxi.DG	Haminmangha_MN	Tibetan.DG	0.008078	0.001796	4.499	411885
Haojiatai_LBIA	Yumin_EN	Tibetan.DG	0.009793	0.002174	4.506	353631
Xibo.DG	Wuzhuangguoliang	Tibetan.DG	0.008692	0.001928	4.508	99811
Tu.DG	Yumin_EN	Tibetan.DG	0.008217	0.001821	4.513	498540
Hezhen.DG	Mbuti.DG	Tibetan.DG	0.00769	0.001696	4.535	866501
Taiwan_Gongguan	Mogushan_Xianbei_IA	Tibetan.DG	0.01164	0.002558	4.55	97514
Naxi.DG	Wuqi_EN	Tibetan.DG	0.009463	0.002078	4.555	124001
Uyghur.DG	Xiaowu_MN	Tibetan.DG	0.007644	0.001678	4.555	743703
Samdzong_1500BP	Chokhopani_2700BP	Tibetan.DG	0.008236	0.001803	4.569	640722
Tujia.DG	Haminmangha_MN	Tibetan.DG	0.00884	0.001927	4.587	394362
Ami.DG	Yumin_EN	Tibetan.DG	0.008754	0.001906	4.593	491939
Tu.DG	Zhalainuoer_EN	Tibetan.DG	0.010608	0.002298	4.616	115752
Jinchankou_LN	Mogushan_Xianbei_IA	Tibetan.DG	0.011867	0.002569	4.62	106153
Taiwan_Gongguan	Jinchankou_LN	Tibetan.DG	0.010901	0.002356	4.628	256147
China_Lahu.DG	Wuzhuangguoliang	Tibetan.DG	0.009153	0.001976	4.631	99455
She.DG	Wuqi_EN	Tibetan.DG	0.010373	0.002234	4.644	118056
Lajia_LN	Qihe_EN	Tibetan.DG	0.009695	0.002075	4.672	177555
Ami.DG	Wuzhuangguoliang	Tibetan.DG	0.009545	0.002041	4.676	99080
Ami.DG	Haminmangha_MN	Tibetan.DG	0.009416	0.00201	4.685	392938
Mogushan_Xianbei_IA	Xiaowu_MN	Tibetan.DG	0.011185	0.002382	4.696	146233
Wuzhuangguoliang	Bianbian_EN	Tibetan.DG	0.013241	0.002801	4.728	65293
Mogushan_Xianbei_IA	Liangdao1_EN	Tibetan.DG	0.014898	0.003149	4.731	51629
Dai.DG	Yumin_EN	Tibetan.DG	0.008208	0.001733	4.736	544866
Uyghur.DG	Wadian_LN	Tibetan.DG	0.007372	0.001553	4.745	757007
Mongola.DG	Wuzhuangguoliang	Tibetan.DG	0.009009	0.001898	4.746	100022
Uyghur.DG	Jiaozuoniecun_LBIA	Tibetan.DG	0.007417	0.001554	4.772	693801
Lajia_LN	Wuqi_EN	Tibetan.DG	0.01138	0.002376	4.789	112296
Tu.DG	Haminmangha_MN	Tibetan.DG	0.008918	0.001862	4.791	398331
Atayal.DG	Wuqi_EN	Tibetan.DG	0.012483	0.002598	4.805	111068
She.DG	Wuzhuangguoliang	Tibetan.DG	0.009699	0.002018	4.806	98781
Liangdao2_EN	Jinchankou_LN	Tibetan.DG	0.011258	0.002339	4.814	320166
Mebrak_2125BP	Samdzong_1500BP	Tibetan.DG	0.009446	0.00196	4.821	431534
She.DG	Yumin_EN	Tibetan.DG	0.009051	0.00187	4.841	490907
Mogushan_Xianbei_IA	Bianbian_EN	Tibetan.DG	0.013079	0.002699	4.846	96830
Wuqi_EN	Qihe_EN	Tibetan.DG	0.019595	0.004041	4.849	36802
Jinchankou_LN	Tanshishan_LN	Tibetan.DG	0.011866	0.002445	4.854	152729
Liangdao2_EN	Wuqi_EN	Tibetan.DG	0.014617	0.003003	4.867	89193
Daur.DG	Mbuti.DG	Tibetan.DG	0.008413	0.001728	4.87	847968
Taiwan_Gongguan	Zhalainuoer_EN	Tibetan.DG	0.015527	0.003188	4.87	66851
Luoheguxiang_LBIA	Zhalainuoer_EN	Tibetan.DG	0.012807	0.002626	4.877	96168
Tu.DG	Qihe_EN	Tibetan.DG	0.010238	0.002096	4.885	189106
Daur.DG	Wuzhuangguoliang	Tibetan.DG	0.01031	0.002103	4.902	94703
Haminmangha_MN	Miaozigou_MN	Tibetan.DG	0.01331	0.002713	4.906	94642
Tu.DG	Haojiatai_LBIA	Tibetan.DG	0.008646	0.001761	4.911	505208
China_Lahu.DG	Zhalainuoer_EN	Tibetan.DG	0.011653	0.002372	4.912	114806
Xiaowu_MN	Zhalainuoer_EN	Tibetan.DG	0.014146	0.002876	4.918	100212
Wuqi_EN	Liangdao1_EN	Tibetan.DG	0.018006	0.003647	4.937	40022
Taiwan_Gongguan	Wuqi_EN	Tibetan.DG	0.015989	0.003232	4.947	74916
Dai.DG	Haminmangha_MN	Tibetan.DG	0.008564	0.00173	4.951	435362
Lajia_LN	Tu.DG	Tibetan.DG	0.007519	0.001514	4.965	682876
Oroqen.DG	Wuzhuangguoliang	Tibetan.DG	0.009899	0.00199	4.975	99479
Uyghur.DG	Bianbian_EN	Tibetan.DG	0.009364	0.001879	4.983	455667
Lajia_LN	Tanshishan_LN	Tibetan.DG	0.009321	0.001868	4.99	225532
Xiaojingshan_EN	Mbuti.DG	Tibetan.DG	0.008647	0.001733	4.991	412590
Dacaozi_IA	Wuqi_EN	Tibetan.DG	0.011927	0.002382	5.006	108285
Miaozigou_MN	Zhalainuoer_EN	Tibetan.DG	0.020377	0.004067	5.011	27841
Naxi.DG	Yumin_EN	Tibetan.DG	0.008769	0.001744	5.027	515247
Wadian_LN	Yumin_EN	Tibetan.DG	0.009751	0.001938	5.031	456444
Liangdao2_EN	Zhalainuoer_EN	Tibetan.DG	0.015675	0.003085	5.08	82111
Wuzhuangguoliang	Yumin_EN	Tibetan.DG	0.013228	0.002603	5.081	75804
Wuzhuangguoliang	Haojiatai_LBIA	Tibetan.DG	0.0136	0.002676	5.082	72574
Uyghur.DG	Shimao_LN	Tibetan.DG	0.007939	0.00156	5.087	759088
Jiaozuoniecun_LBIA	Mogushan_Xianbei_IA	Tibetan.DG	0.011196	0.0022	5.089	141037
Uyghur.DG	Haojiatai_LN	Tibetan.DG	0.00811	0.001592	5.094	544782
Naxi.DG	Mogushan_Xianbei_IA	Tibetan.DG	0.009109	0.001784	5.105	174319
Atayal.DG	Zhalainuoer_EN	Tibetan.DG	0.013638	0.002667	5.114	107142
China_Lahu.DG	Wuqi_EN	Tibetan.DG	0.011484	0.002246	5.114	118682
Miao.DG	Mogushan_Xianbei_IA	Tibetan.DG	0.009781	0.001908	5.127	166671
Liangdao2_EN	Banlashan_MN	Tibetan.DG	0.010905	0.002126	5.128	464869
Haojiatai_LN	Wuqi_EN	Tibetan.DG	0.013916	0.002711	5.133	83736
China_Lahu.DG	Mogushan_Xianbei_IA	Tibetan.DG	0.010072	0.00196	5.138	167247
Ami.DG	Jinchankou_LN	Tibetan.DG	0.010147	0.001974	5.141	460366
Miao.DG	Wuqi_EN	Tibetan.DG	0.011721	0.002259	5.19	118469
Wanggou_MN	Zhalainuoer_EN	Tibetan.DG	0.01327	0.002553	5.198	87356
Mogushan_Xianbei_IA	Wadian_LN	Tibetan.DG	0.010699	0.002054	5.208	153947
Yi.DG	Mogushan_Xianbei_IA	Tibetan.DG	0.010165	0.001948	5.219	167121
Daur.DG	Jinchankou_LN	Tibetan.DG	0.011008	0.002109	5.22	433053
Xibo.DG	Mbuti.DG	Tibetan.DG	0.00847	0.001619	5.23	867528
Tanshishan_LN	Yumin_EN	Tibetan.DG	0.011619	0.002219	5.235	196991
She.DG	Zhalainuoer_EN	Tibetan.DG	0.012716	0.002427	5.239	113813
Miao.DG	Zhalainuoer_EN	Tibetan.DG	0.011903	0.002272	5.239	114340
Haojiatai_LBIA	Jinchankou_LN	Tibetan.DG	0.012038	0.002285	5.268	314067
Tujia.DG	Jinchankou_LN	Tibetan.DG	0.010187	0.001928	5.283	461864
Ami.DG	Mbuti.DG	Tibetan.DG	0.009088	0.001718	5.288	864744
Haojiatai_LN	Haminmangha_MN	Tibetan.DG	0.010838	0.002047	5.294	265519
Taiwan_Gongguan	Mbuti.DG	Tibetan.DG	0.010873	0.002053	5.295	508509
Naxi.DG	Oroqen.DG	Tibetan.DG	0.008071	0.001517	5.322	726011
Daur.DG	Qihe_EN	Tibetan.DG	0.012446	0.002337	5.326	175822
Banlashan_MN	Jinchankou_LN	Tibetan.DG	0.010834	0.002034	5.327	420825
Wuzhuangguoliang	Luoheguxiang_LBIA	Tibetan.DG	0.012056	0.002259	5.337	85816
Hezhen.DG	Wuzhuangguoliang	Tibetan.DG	0.0104	0.001939	5.363	99517
Dai_Xishaungbanna	Yumin_EN	Tibetan.DG	0.00852	0.001583	5.382	627565
Zhalainuoer_EN	Bianbian_EN	Tibetan.DG	0.017913	0.003325	5.387	65760
Uyghur.DG	Miao.DG	Tibetan.DG	0.008296	0.001539	5.391	783276
Wuzhuangguoliang	Jinchankou_LN	Tibetan.DG	0.01493	0.002766	5.398	64063
China_Lahu.DG	Jinchankou_LN	Tibetan.DG	0.010583	0.001958	5.406	462500
Uyghur.DG	Yi.DG	Tibetan.DG	0.008244	0.001518	5.431	783320
Taiwan_Gongguan	Yumin_EN	Tibetan.DG	0.01249	0.002299	5.433	322351
Lajia_LN	Wuzhuangguoliang	Tibetan.DG	0.011151	0.002052	5.436	94442
Longtoushan_BA	Qihe_EN	Tibetan.DG	0.013817	0.002542	5.436	100753
Wuzhuangguoliang	Jiaozuoniecun_LBIA	Tibetan.DG	0.012328	0.002263	5.447	85709
Daur.DG	Yi.DG	Tibetan.DG	0.009834	0.001802	5.456	680756
Haojiatai_LBIA	Qihe_EN	Tibetan.DG	0.014713	0.002688	5.473	139678
Hezhen.DG	Haojiatai_LBIA	Tibetan.DG	0.010143	0.001852	5.476	501594
Lajia_LN	China_Lahu.DG	Tibetan.DG	0.008515	0.001553	5.484	677677
She.DG	Mogushan_Xianbei_IA	Tibetan.DG	0.010638	0.001939	5.485	166065
Uyghur.DG	Banlashan_MN	Tibetan.DG	0.00881	0.001606	5.486	761495
Wuzhuangguoliang	Xiaojingshan_EN	Tibetan.DG	0.014232	0.002593	5.489	54415
Haojiatai_LN	Zhalainuoer_EN	Tibetan.DG	0.015105	0.00275	5.492	77134
Wuzhuangguoliang	Xitoucun_LN	Tibetan.DG	0.014903	0.00271	5.499	52767
Jinchankou_LN	Xiaowu_MN	Tibetan.DG	0.012389	0.002248	5.512	402287
Yi.DG	Haminmangha_MN	Tibetan.DG	0.010729	0.001944	5.519	394208
Tu.DG	Mbuti.DG	Tibetan.DG	0.008986	0.001627	5.522	868432
China_Lahu.DG	Xiaowu_MN	Tibetan.DG	0.010563	0.001911	5.526	649182
Erdaojingzi_LN	Mogushan_Xianbei_IA	Tibetan.DG	0.012341	0.002226	5.544	129820
China_Lahu.DG	Miaozigou_MN	Tibetan.DG	0.011493	0.002071	5.549	171541
Tu.DG	Miaozigou_MN	Tibetan.DG	0.011057	0.001991	5.552	173307
Haminmangha_MN	Jiaozuoniecun_LBIA	Tibetan.DG	0.011185	0.002014	5.554	331202
Naxi.DG	Zhalainuoer_EN	Tibetan.DG	0.011718	0.002108	5.558	119728
China_Lahu.DG	Banlashan_MN	Tibetan.DG	0.010242	0.00184	5.566	670464
Xiaogao_EN	Mbuti.DG	Tibetan.DG	0.010716	0.001924	5.569	667844
Mongola.DG	Jinchankou_LN	Tibetan.DG	0.010522	0.001884	5.585	465975
Shimao_LN	Wuqi_EN	Tibetan.DG	0.013429	0.002405	5.585	109391
Han.DG	Haminmangha_MN	Tibetan.DG	0.010236	0.001831	5.589	411762
Wuqi_EN	Xitoucun_LN	Tibetan.DG	0.017001	0.003041	5.59	63546
Oroqen.DG	Haojiatai_LBIA	Tibetan.DG	0.010641	0.001903	5.591	500968
Haminmangha_MN	Xiaowu_MN	Tibetan.DG	0.012495	0.002235	5.591	343552
Shimao_LN	Liangdao1_EN	Tibetan.DG	0.011522	0.00206	5.592	197226
Yi.DG	Yumin_EN	Tibetan.DG	0.01076	0.001922	5.598	493256
Jiaozuoniecun_LBIA	Yumin_EN	Tibetan.DG	0.01063	0.001899	5.599	419234
Lajia_LN	Liangdao2_EN	Tibetan.DG	0.010558	0.001885	5.6	478367
Wadian_LN	Wuqi_EN	Tibetan.DG	0.013782	0.002459	5.604	109674
Xibo.DG	Jinchankou_LN	Tibetan.DG	0.010607	0.001891	5.61	465077
Luoheguxiang_LBIA	Mogushan_Xianbei_IA	Tibetan.DG	0.011707	0.002083	5.621	140732
Miaozigou_MN	Xitoucun_LN	Tibetan.DG	0.014681	0.002609	5.628	84737
Zhalainuoer_EN	Xiaojingshan_EN	Tibetan.DG	0.017657	0.003135	5.632	55411
Uyghur.DG	Longtoushan_BA	Tibetan.DG	0.00895	0.001589	5.634	406498
Yi.DG	Bianbian_EN	Tibetan.DG	0.011139	0.001975	5.639	397094
Haminmangha_MN	Shimao_LN	Tibetan.DG	0.011026	0.001954	5.643	361230
Wuzhuangguoliang	Xiaowu_MN	Tibetan.DG	0.014158	0.002504	5.653	89858
Dai_Xishaungbanna	Haminmangha_MN	Tibetan.DG	0.009264	0.001637	5.658	501760
Yi.DG	Haojiatai_LBIA	Tibetan.DG	0.011051	0.001952	5.662	499565
Tujia.DG	Wuzhuangguoliang	Tibetan.DG	0.011012	0.001945	5.662	99243
Tu.DG	Liangdao1_EN	Tibetan.DG	0.011733	0.002071	5.664	215608
Dai.DG	Jinchankou_LN	Tibetan.DG	0.009823	0.00173	5.678	510315
Atayal.DG	Wuzhuangguoliang	Tibetan.DG	0.013135	0.002309	5.689	94664
Longtoushan_BA	Tanshishan_LN	Tibetan.DG	0.012456	0.002189	5.69	128352
Liangdao2_EN	Yumin_EN	Tibetan.DG	0.012717	0.002233	5.694	385817
Jinchankou_LN	Xiaojingshan_EN	Tibetan.DG	0.012667	0.002224	5.696	211275
Miaozigou_MN	Tanshishan_LN	Tibetan.DG	0.017077	0.00299	5.71	61800
Han_Southern	Yumin_EN	Tibetan.DG	0.008935	0.001563	5.715	625992
Naxi.DG	Daur.DG	Tibetan.DG	0.009531	0.001663	5.73	705504
Banlashan_MN	Qihe_EN	Tibetan.DG	0.013525	0.002358	5.737	172799
Han.DG	Yumin_EN	Tibetan.DG	0.010261	0.001788	5.738	515150
Dai.DG	Wuzhuangguoliang	Tibetan.DG	0.010542	0.001835	5.746	107184
Lajia_LN	Liangdao1_EN	Tibetan.DG	0.011397	0.001982	5.75	202078
Uyghur.DG	Luoheguxiang_LBIA	Tibetan.DG	0.008768	0.001521	5.764	688726
Taiwan_Hanben	Haminmangha_MN	Tibetan.DG	0.010247	0.001777	5.766	450411
Yi.DG	Zhalainuoer_EN	Tibetan.DG	0.013376	0.002319	5.767	114476
Haminmangha_MN	Wadian_LN	Tibetan.DG	0.01193	0.002065	5.778	359804
Hezhen.DG	Qihe_EN	Tibetan.DG	0.011537	0.001993	5.789	187778
Ami.DG	Wuqi_EN	Tibetan.DG	0.013129	0.002252	5.83	118310
Xiaowu_MN	Qihe_EN	Tibetan.DG	0.015397	0.00264	5.833	165436
Tu.DG	Banlashan_MN	Tibetan.DG	0.00987	0.00169	5.84	676226
Uyghur.DG	Boshan_EN	Tibetan.DG	0.010241	0.001753	5.841	634590
Shimao_LN	Qihe_EN	Tibetan.DG	0.013162	0.002253	5.841	173699
Uyghur.DG	Wuqi_EN	Tibetan.DG	0.012545	0.002145	5.848	135942
Haojiatai_LN	Yumin_EN	Tibetan.DG	0.01166	0.001993	5.849	337731
China_Lahu.DG	Mbuti.DG	Tibetan.DG	0.009812	0.001674	5.862	865664
Mogushan_Xianbei_IA	Wanggou_MN	Tibetan.DG	0.012099	0.002059	5.876	127423
She.DG	Jinchankou_LN	Tibetan.DG	0.011138	0.001894	5.88	459532
Yi.DG	Wuqi_EN	Tibetan.DG	0.013429	0.002282	5.884	118551
Pingliangtai_LN	Wuqi_EN	Tibetan.DG	0.013263	0.002251	5.892	115016
Longtoushan_BA	Jinchankou_LN	Tibetan.DG	0.012433	0.00211	5.893	226469
Jinchankou_LN	Bianbian_EN	Tibetan.DG	0.01509	0.00256	5.895	252269
Uyghur.DG	Dacaozi_IA	Tibetan.DG	0.009062	0.001536	5.9	736659
Oroqen.DG	Tu.DG	Tibetan.DG	0.009424	0.001595	5.907	711971
Lajia_LN	Mongola.DG	Tibetan.DG	0.00885	0.001493	5.928	681473
Wuzhuangguoliang	Banlashan_MN	Tibetan.DG	0.013294	0.002241	5.931	93119
Xibo.DG	Haojiatai_LBIA	Tibetan.DG	0.010655	0.001796	5.934	503152
Liangdao2_EN	Daur.DG	Tibetan.DG	0.013007	0.002189	5.942	475338
Oroqen.DG	Tanshishan_LN	Tibetan.DG	0.010693	0.001799	5.942	238186
Naxi.DG	Hezhen.DG	Tibetan.DG	0.008992	0.001513	5.943	725457
Lajia_LN	Taiwan_Gongguan	Tibetan.DG	0.011458	0.001927	5.947	381490
Liangdao2_EN	Oroqen.DG	Tibetan.DG	0.011481	0.00193	5.949	507566
Wuzhuangguoliang	Haojiatai_LN	Tibetan.DG	0.014379	0.002417	5.95	68415
Lajia_LN	Haojiatai_LBIA	Tibetan.DG	0.010482	0.001761	5.951	471031
Jiaozuoniecun_LBIA	Zhalainuoer_EN	Tibetan.DG	0.015638	0.002624	5.96	96805
Tujia.DG	Banlashan_MN	Tibetan.DG	0.010298	0.001728	5.961	669398
Liangdao2_EN	Haojiatai_LBIA	Tibetan.DG	0.013692	0.002294	5.969	359850
Yi.DG	Banlashan_MN	Tibetan.DG	0.009999	0.001669	5.99	668945
Dacaozi_IA	Mogushan_Xianbei_IA	Tibetan.DG	0.011602	0.001936	5.992	151631
Jiaozuoniecun_LBIA	Wuqi_EN	Tibetan.DG	0.015455	0.002579	5.992	101841
Mongola.DG	Tu.DG	Tibetan.DG	0.009601	0.001602	5.994	714917
Yi.DG	Jinchankou_LN	Tibetan.DG	0.011496	0.001917	5.997	461743
Yi.DG	Qihe_EN	Tibetan.DG	0.012402	0.002068	5.998	186831
Haminmangha_MN	Wanggou_MN	Tibetan.DG	0.011488	0.001915	5.998	302668
Haminmangha_MN	Xitoucun_LN	Tibetan.DG	0.013176	0.002196	6.001	181561
Oroqen.DG	Jinchankou_LN	Tibetan.DG	0.011426	0.001902	6.007	462523
Naxi.DG	Haojiatai_LBIA	Tibetan.DG	0.010466	0.001742	6.009	522522
Mogushan_Xianbei_IA	Xitoucun_LN	Tibetan.DG	0.015085	0.00251	6.011	81035
Naxi.DG	Jinchankou_LN	Tibetan.DG	0.010707	0.001781	6.012	482785
Oroqen.DG	Xiaowu_MN	Tibetan.DG	0.011313	0.00188	6.019	649238
Lajia_LN	Atayal.DG	Tibetan.DG	0.010978	0.00182	6.032	644042
Miao.DG	Banlashan_MN	Tibetan.DG	0.010523	0.001743	6.036	668223
Banlashan_MN	Xiaowu_MN	Tibetan.DG	0.012392	0.002053	6.036	590273
Uyghur.DG	Haminmangha_MN	Tibetan.DG	0.010866	0.001799	6.041	451923
Lajia_LN	Naxi.DG	Tibetan.DG	0.0087	0.001438	6.049	699262
Mogushan_Xianbei_IA	Xiaojingshan_EN	Tibetan.DG	0.015798	0.002611	6.05	81101
Haminmangha_MN	Luoheguxiang_LBIA	Tibetan.DG	0.011803	0.00195	6.051	328777
Liangdao2_EN	Miaozigou_MN	Tibetan.DG	0.01589	0.002624	6.055	123705
Tu.DG	Bianbian_EN	Tibetan.DG	0.0119	0.001965	6.055	401761
Daur.DG	Liangdao1_EN	Tibetan.DG	0.013976	0.002307	6.059	199980
Han_Southern	Haminmangha_MN	Tibetan.DG	0.009765	0.001612	6.059	500290
Ami.DG	Zhalainuoer_EN	Tibetan.DG	0.014118	0.002329	6.06	114080
Luoheguxiang_LBIA	Wuqi_EN	Tibetan.DG	0.014978	0.002471	6.061	101588
Xibo.DG	Xiaowu_MN	Tibetan.DG	0.010898	0.001797	6.064	652467
Jinchankou_LN	Miaozigou_MN	Tibetan.DG	0.016737	0.002758	6.069	108947
Naxi.DG	Qihe_EN	Tibetan.DG	0.01186	0.001954	6.07	195249
Dai_Xishaungbanna	Wuzhuangguoliang	Tibetan.DG	0.010422	0.001716	6.073	121093
Mogushan_Xianbei_IA	Miaozigou_MN	Tibetan.DG	0.020812	0.003425	6.076	40804
Erdaojingzi_LN	Haminmangha_MN	Tibetan.DG	0.012964	0.002132	6.08	301730
Shimao_LN	Zhalainuoer_EN	Tibetan.DG	0.015339	0.002519	6.088	105096
Uyghur.DG	Tujia.DG	Tibetan.DG	0.009406	0.001544	6.09	783021
Wuzhuangguoliang	Boshan_EN	Tibetan.DG	0.015541	0.002552	6.09	80642
Haminmangha_MN	Bianbian_EN	Tibetan.DG	0.015127	0.002481	6.097	210074
Uyghur.DG	Erdaojingzi_LN	Tibetan.DG	0.009799	0.001606	6.1	626152
Tu.DG	Jiaozuoniecun_LBIA	Tibetan.DG	0.009741	0.001596	6.104	615748
Miaozigou_MN	Boshan_EN	Tibetan.DG	0.015684	0.002565	6.114	133379
Lajia_LN	Oroqen.DG	Tibetan.DG	0.009595	0.001568	6.121	677700
Miao.DG	Jinchankou_LN	Tibetan.DG	0.011383	0.00186	6.121	461332
Uyghur.DG	Pingliangtai_LN	Tibetan.DG	0.008954	0.001461	6.127	771544
Han.DG	Wuqi_EN	Tibetan.DG	0.013104	0.002136	6.136	123830
Tu.DG	Tanshishan_LN	Tibetan.DG	0.011455	0.001866	6.139	240234
Pingliangtai_LN	Zhalainuoer_EN	Tibetan.DG	0.014389	0.002344	6.14	110481
Miao.DG	Wuzhuangguoliang	Tibetan.DG	0.012246	0.001993	6.143	99112
Wuzhuangguoliang	Dacaozi_IA	Tibetan.DG	0.012767	0.002076	6.149	91448
Mongola.DG	Haojiatai_LBIA	Tibetan.DG	0.011221	0.001825	6.15	504154
Zhalainuoer_EN	Xitoucun_LN	Tibetan.DG	0.01941	0.003152	6.158	55423
Hezhen.DG	Xiaowu_MN	Tibetan.DG	0.011483	0.001863	6.163	650412
Lajia_LN	Daur.DG	Tibetan.DG	0.010225	0.001653	6.186	644760
Ami.DG	Mogushan_Xianbei_IA	Tibetan.DG	0.011988	0.001937	6.187	166487
Lajia_LN	Tujia.DG	Tibetan.DG	0.00978	0.00158	6.191	676303
Erdaojingzi_LN	Wuqi_EN	Tibetan.DG	0.015937	0.002574	6.191	95701
Tujia.DG	Mogushan_Xianbei_IA	Tibetan.DG	0.012084	0.00195	6.197	167116
Han_Beijing	Yumin_EN	Tibetan.DG	0.009653	0.001556	6.205	631736
Oroqen.DG	Qihe_EN	Tibetan.DG	0.012256	0.001974	6.21	187490
Han.DG	Zhalainuoer_EN	Tibetan.DG	0.013532	0.002173	6.226	119513
Wuzhuangguoliang	Wadian_LN	Tibetan.DG	0.013929	0.002236	6.23	93225
Xibo.DG	Qihe_EN	Tibetan.DG	0.013176	0.002115	6.231	188377
Dacaozi_IA	Haminmangha_MN	Tibetan.DG	0.01196	0.001919	6.232	354302
Lajia_LN	Ami.DG	Tibetan.DG	0.010338	0.001657	6.238	675305
Longtoushan_BA	Liangdao1_EN	Tibetan.DG	0.015229	0.002441	6.24	112531
Dacaozi_IA	Zhalainuoer_EN	Tibetan.DG	0.015662	0.00251	6.24	103875
Dai.DG	Wuqi_EN	Tibetan.DG	0.012405	0.001986	6.245	131068
Banlashan_MN	Liangdao1_EN	Tibetan.DG	0.01458	0.002335	6.245	196169
Lajia_LN	Zhalainuoer_EN	Tibetan.DG	0.014975	0.002397	6.248	107889
Wuzhuangguoliang	Erdaojingzi_LN	Tibetan.DG	0.014311	0.00229	6.25	80332
She.DG	Miaozigou_MN	Tibetan.DG	0.012598	0.002014	6.254	170305
Tu.DG	Haojiatai_LN	Tibetan.DG	0.010519	0.001679	6.266	481992
Uyghur.DG	Taiwan_Gongguan	Tibetan.DG	0.011296	0.001802	6.268	462294
Dacaozi_IA	Yumin_EN	Tibetan.DG	0.011712	0.001868	6.269	449475
Haminmangha_MN	Pingliangtai_LN	Tibetan.DG	0.012155	0.001936	6.278	378372
Liangdao2_EN	Tu.DG	Tibetan.DG	0.012326	0.001962	6.282	511929
Lajia_LN	She.DG	Tibetan.DG	0.01018	0.00162	6.283	673444
Tu.DG	Shimao_LN	Tibetan.DG	0.010191	0.001621	6.286	675433
Tu.DG	Xiaojingshan_EN	Tibetan.DG	0.010581	0.001682	6.29	329504
Liangdao2_EN	Xiaowu_MN	Tibetan.DG	0.013877	0.002204	6.295	445433
Yi.DG	Longtoushan_BA	Tibetan.DG	0.010322	0.001639	6.298	355391
Yi.DG	Tu.DG	Tibetan.DG	0.010121	0.001607	6.299	710030
Dai_Xishaungbanna	Wuqi_EN	Tibetan.DG	0.0119	0.001888	6.303	151105
Lajia_LN	Haminmangha_MN	Tibetan.DG	0.011929	0.001892	6.306	371035
Naxi.DG	Tu.DG	Tibetan.DG	0.009338	0.001481	6.307	728100
Tu.DG	Longtoushan_BA	Tibetan.DG	0.010238	0.001623	6.308	359170
Wanggou_MN	Yumin_EN	Tibetan.DG	0.011558	0.001826	6.329	377896
Naxi.DG	Longtoushan_BA	Tibetan.DG	0.009891	0.001563	6.33	370761
Taiwan_Hanben	Jinchankou_LN	Tibetan.DG	0.010966	0.001731	6.335	529038
Naxi.DG	Miaozigou_MN	Tibetan.DG	0.011927	0.001881	6.341	178988
Dai.DG	Mogushan_Xianbei_IA	Tibetan.DG	0.011081	0.001747	6.345	184150
Daur.DG	Miaozigou_MN	Tibetan.DG	0.0141	0.002221	6.349	160618
Jinchankou_LN	Wadian_LN	Tibetan.DG	0.012939	0.002036	6.355	422106
Naxi.DG	Mongola.DG	Tibetan.DG	0.009176	0.001441	6.367	727532
Tujia.DG	Zhalainuoer_EN	Tibetan.DG	0.014607	0.002286	6.391	114574
Tu.DG	Mogushan_Xianbei_IA	Tibetan.DG	0.011866	0.001854	6.402	168797
Xibo.DG	Miaozigou_MN	Tibetan.DG	0.01285	0.002007	6.402	172189
Wuzhuangguoliang	Xiaogao_EN	Tibetan.DG	0.015853	0.002473	6.41	78398
Wuzhuangguoliang	Pingliangtai_LN	Tibetan.DG	0.013222	0.002058	6.425	96669
Wanggou_MN	Wuqi_EN	Tibetan.DG	0.016481	0.002565	6.425	93118
Oroqen.DG	Jiaozuoniecun_LBIA	Tibetan.DG	0.010983	0.001709	6.426	610547
Lajia_LN	Yi.DG	Tibetan.DG	0.010368	0.001613	6.427	676126
Haojiatai_LBIA	Liangdao1_EN	Tibetan.DG	0.016731	0.0026	6.434	155977
Mogushan_Xianbei_IA	Zhalainuoer_EN	Tibetan.DG	0.028635	0.004448	6.437	26886
Longtoushan_BA	Zhalainuoer_EN	Tibetan.DG	0.02028	0.00315	6.439	58077
Atayal.DG	Miaozigou_MN	Tibetan.DG	0.014996	0.002328	6.441	159981
Lajia_LN	Mogushan_Xianbei_IA	Tibetan.DG	0.012337	0.001911	6.455	157570
Jiaozuoniecun_LBIA	Qihe_EN	Tibetan.DG	0.014675	0.002272	6.46	161577
Daur.DG	Xiaowu_MN	Tibetan.DG	0.012802	0.00198	6.467	607628
Liangdao2_EN	Yi.DG	Tibetan.DG	0.012954	0.002003	6.468	506268
Qihe_EN	Yumin_EN	Tibetan.DG	0.016776	0.002593	6.47	157179
Han.DG	Wuzhuangguoliang	Tibetan.DG	0.01206	0.001864	6.471	102392
Tu.DG	Wanggou_MN	Tibetan.DG	0.009765	0.001509	6.473	552683
Daur.DG	Tanshishan_LN	Tibetan.DG	0.013581	0.002097	6.477	223622
Tujia.DG	Miaozigou_MN	Tibetan.DG	0.012496	0.001928	6.482	171576
Jinchankou_LN	Boshan_EN	Tibetan.DG	0.014385	0.002219	6.484	347703
Banlashan_MN	Haojiatai_LBIA	Tibetan.DG	0.013225	0.002038	6.49	456741
Liangdao2_EN	Shimao_LN	Tibetan.DG	0.012605	0.001941	6.495	467073
Mongola.DG	Yumin_EN	Tibetan.DG	0.011667	0.001796	6.496	497471
Wuqi_EN	Boshan_EN	Tibetan.DG	0.019603	0.003015	6.501	95110
Naxi.DG	Banlashan_MN	Tibetan.DG	0.010362	0.001592	6.511	695568
Liangdao2_EN	Naxi.DG	Tibetan.DG	0.01155	0.001774	6.512	528823
Mongola.DG	Yi.DG	Tibetan.DG	0.010389	0.001595	6.512	709032
Dai.DG	Zhalainuoer_EN	Tibetan.DG	0.013597	0.002087	6.514	126415
Uyghur.DG	Xiaojingshan_EN	Tibetan.DG	0.010293	0.001579	6.52	371191
Lajia_LN	Xibo.DG	Tibetan.DG	0.00989	0.001515	6.529	679825
Hezhen.DG	Jinchankou_LN	Tibetan.DG	0.012193	0.001867	6.532	463436
Oroqen.DG	Yi.DG	Tibetan.DG	0.010834	0.001657	6.539	706969
Mongola.DG	Xiaowu_MN	Tibetan.DG	0.011739	0.001795	6.54	653656
Ami.DG	Miaozigou_MN	Tibetan.DG	0.013354	0.002042	6.54	170787
Yi.DG	Liangdao1_EN	Tibetan.DG	0.01342	0.002052	6.541	212855
Longtoushan_BA	Xiaowu_MN	Tibetan.DG	0.013405	0.002049	6.543	312923
Yumin_EN	Bianbian_EN	Tibetan.DG	0.016051	0.002453	6.545	325096
Dai_Xishaungbanna	Jinchankou_LN	Tibetan.DG	0.010586	0.001613	6.563	588082
Han_Beijing	Haminmangha_MN	Tibetan.DG	0.010622	0.001616	6.572	504752
Oroqen.DG	She.DG	Tibetan.DG	0.011361	0.001725	6.586	704269
Pingliangtai_LN	Yumin_EN	Tibetan.DG	0.011799	0.001792	6.586	478360
Daur.DG	Haojiatai_LBIA	Tibetan.DG	0.013357	0.002024	6.598	468051
Jinchankou_LN	Xitoucun_LN	Tibetan.DG	0.014185	0.002148	6.604	212142
Han_Southern	Wuqi_EN	Tibetan.DG	0.012318	0.001865	6.605	150755
Daur.DG	Taiwan_Gongguan	Tibetan.DG	0.014784	0.002237	6.608	378138
Dacaozi_IA	Jinchankou_LN	Tibetan.DG	0.012709	0.001922	6.614	416136
Lajia_LN	Boshan_EN	Tibetan.DG	0.012368	0.001868	6.621	521104
Banlashan_MN	Tanshishan_LN	Tibetan.DG	0.013993	0.002111	6.629	220063
Wuzhuangguoliang	Wanggou_MN	Tibetan.DG	0.015092	0.002274	6.638	76342
Oroqen.DG	Miaozigou_MN	Tibetan.DG	0.013263	0.001998	6.64	171596
Erdaojingzi_LN	Yumin_EN	Tibetan.DG	0.013504	0.002033	6.641	393477
Naxi.DG	Xibo.DG	Tibetan.DG	0.009823	0.001479	6.643	726294
Mogushan_Xianbei_IA	Shimao_LN	Tibetan.DG	0.013144	0.001979	6.643	153561
Atayal.DG	Mbuti.DG	Tibetan.DG	0.012988	0.001951	6.658	847340
Shimao_LN	Tanshishan_LN	Tibetan.DG	0.012332	0.001852	6.66	220870
Uyghur.DG	She.DG	Tibetan.DG	0.010322	0.001549	6.665	781487
Taiwan_Gongguan	Banlashan_MN	Tibetan.DG	0.014343	0.002151	6.667	371029
Oroqen.DG	China_Lahu.DG	Tibetan.DG	0.0113	0.001694	6.67	708208
Jinchankou_LN	Yumin_EN	Tibetan.DG	0.01534	0.002299	6.672	311596
Wadian_LN	Qihe_EN	Tibetan.DG	0.014652	0.002195	6.674	173971
Mongola.DG	Qihe_EN	Tibetan.DG	0.013579	0.002034	6.676	188644
Xibo.DG	Yumin_EN	Tibetan.DG	0.012411	0.001857	6.682	496352
Daur.DG	Wanggou_MN	Tibetan.DG	0.011522	0.001723	6.688	517265
Oroqen.DG	Tujia.DG	Tibetan.DG	0.011524	0.001723	6.688	706884
Tu.DG	Dacaozi_IA	Tibetan.DG	0.010515	0.00157	6.697	657311
Haojiatai_LBIA	Bianbian_EN	Tibetan.DG	0.015897	0.002372	6.702	290162
Yi.DG	Boshan_EN	Tibetan.DG	0.013009	0.00194	6.704	553137
Miao.DG	Haojiatai_LBIA	Tibetan.DG	0.012823	0.001912	6.706	498459
Oroqen.DG	Wanggou_MN	Tibetan.DG	0.010816	0.001613	6.707	548034
Xiaowu_MN	Bianbian_EN	Tibetan.DG	0.015929	0.002373	6.712	349605
Naxi.DG	Xiaogao_EN	Tibetan.DG	0.012152	0.00181	6.713	551068
Naxi.DG	Xiaojingshan_EN	Tibetan.DG	0.010473	0.001559	6.717	339373
Naxi.DG	Bianbian_EN	Tibetan.DG	0.01246	0.001855	6.717	415074
Taiwan_Hanben	Wuzhuangguoliang	Tibetan.DG	0.012296	0.001829	6.723	112045
Tu.DG	Boshan_EN	Tibetan.DG	0.012704	0.001889	6.724	559063
Yi.DG	Wanggou_MN	Tibetan.DG	0.01063	0.001581	6.725	546987
Wadian_LN	Zhalainuoer_EN	Tibetan.DG	0.017722	0.002634	6.728	105199
Haojiatai_LN	Mogushan_Xianbei_IA	Tibetan.DG	0.015549	0.002311	6.729	111969
Taiwan_Gongguan	Longtoushan_BA	Tibetan.DG	0.015269	0.002269	6.73	211935
Tujia.DG	Haojiatai_LBIA	Tibetan.DG	0.012732	0.001891	6.731	499474
Hezhen.DG	Tanshishan_LN	Tibetan.DG	0.012533	0.00186	6.739	238383
China_Lahu.DG	Boshan_EN	Tibetan.DG	0.01345	0.001995	6.74	553812
Wanggou_MN	Liangdao1_EN	Tibetan.DG	0.014172	0.002094	6.769	166334
Naxi.DG	Xiaowu_MN	Tibetan.DG	0.01181	0.001743	6.774	677080
Dai_Xishaungbanna	Mogushan_Xianbei_IA	Tibetan.DG	0.010961	0.001618	6.775	212022
Miao.DG	Bianbian_EN	Tibetan.DG	0.013188	0.001946	6.777	396356
Jinchankou_LN	Xiaogao_EN	Tibetan.DG	0.016383	0.002416	6.781	333285
Tujia.DG	Xiaogao_EN	Tibetan.DG	0.013554	0.001998	6.782	528237
Han_Southern	Wuzhuangguoliang	Tibetan.DG	0.011449	0.001688	6.782	120926
Yi.DG	Xiaowu_MN	Tibetan.DG	0.012611	0.001858	6.786	647905
Tu.DG	Hezhen.DG	Tibetan.DG	0.010566	0.001554	6.799	712574
Uyghur.DG	Yumin_EN	Tibetan.DG	0.012126	0.001783	6.801	565294
Lajia_LN	Dai.DG	Tibetan.DG	0.009938	0.00146	6.806	732581
Longtoushan_BA	Mogushan_Xianbei_IA	Tibetan.DG	0.01783	0.002612	6.825	84190
Miaozigou_MN	Xiaojingshan_EN	Tibetan.DG	0.017	0.002489	6.83	84559
Tu.DG	Xiaowu_MN	Tibetan.DG	0.012236	0.001791	6.833	655384
Yumin_EN	Liangdao1_EN	Tibetan.DG	0.016818	0.002461	6.833	174511
Tu.DG	Xibo.DG	Tibetan.DG	0.010839	0.001583	6.846	713590
Miaozigou_MN	Xiaowu_MN	Tibetan.DG	0.01671	0.002441	6.847	150076
Haojiatai_LBIA	Xiaowu_MN	Tibetan.DG	0.014557	0.002125	6.851	436845
Uyghur.DG	Han.DG	Tibetan.DG	0.010121	0.001476	6.858	793205
Jinchankou_LN	Luoheguxiang_LBIA	Tibetan.DG	0.013885	0.002024	6.86	383933
Han_Beijing	Wuqi_EN	Tibetan.DG	0.012613	0.001838	6.861	152231
Lajia_LN	Longtoushan_BA	Tibetan.DG	0.011131	0.001621	6.865	335959
Uyghur.DG	China_Lahu.DG	Tibetan.DG	0.010795	0.001572	6.869	783740
Oroqen.DG	Atayal.DG	Tibetan.DG	0.013087	0.001904	6.872	681123
China_Lahu.DG	Haojiatai_LBIA	Tibetan.DG	0.013117	0.001907	6.878	500338
Haojiatai_LBIA	Miaozigou_MN	Tibetan.DG	0.018286	0.002658	6.88	121694
Miao.DG	Miaozigou_MN	Tibetan.DG	0.013744	0.001997	6.881	170761
Dai_Xishaungbanna	Zhalainuoer_EN	Tibetan.DG	0.013454	0.001955	6.882	145787
Wuqi_EN	Bianbian_EN	Tibetan.DG	0.022034	0.003199	6.888	74416
Naxi.DG	Wanggou_MN	Tibetan.DG	0.010021	0.001455	6.889	568665
Tu.DG	Taiwan_Gongguan	Tibetan.DG	0.013615	0.001971	6.908	407914
Lajia_LN	Xiaowu_MN	Tibetan.DG	0.012418	0.001797	6.909	608001
Yi.DG	Miaozigou_MN	Tibetan.DG	0.013672	0.001978	6.91	171178
Atayal.DG	Mogushan_Xianbei_IA	Tibetan.DG	0.015576	0.002253	6.913	156339
Luoheguxiang_LBIA	Yumin_EN	Tibetan.DG	0.013421	0.001941	6.915	419588
Naxi.DG	Liangdao1_EN	Tibetan.DG	0.012734	0.00184	6.922	222464
Lajia_LN	Jinchankou_LN	Tibetan.DG	0.012757	0.00184	6.932	433670
Naxi.DG	Boshan_EN	Tibetan.DG	0.012075	0.001742	6.932	577986
Oroqen.DG	Miao.DG	Tibetan.DG	0.011418	0.001645	6.94	706023
Daur.DG	Miao.DG	Tibetan.DG	0.012375	0.001782	6.943	679260
Han.DG	Jinchankou_LN	Tibetan.DG	0.012046	0.001735	6.944	482228
Oroqen.DG	Taiwan_Gongguan	Tibetan.DG	0.013629	0.001962	6.946	404165
Mogushan_Xianbei_IA	Boshan_EN	Tibetan.DG	0.017562	0.002528	6.947	129592
Xiaowu_MN	Boshan_EN	Tibetan.DG	0.016481	0.002372	6.948	484461
Mongola.DG	Liangdao1_EN	Tibetan.DG	0.013623	0.001955	6.968	214859
Daur.DG	China_Lahu.DG	Tibetan.DG	0.012848	0.001843	6.971	681565
Uyghur.DG	Tanshishan_LN	Tibetan.DG	0.012319	0.001764	6.983	271042
Wuzhuangguoliang	Shimao_LN	Tibetan.DG	0.014879	0.002129	6.988	93132
Liangdao2_EN	Longtoushan_BA	Tibetan.DG	0.015361	0.002197	6.993	258790
Xibo.DG	Haminmangha_MN	Tibetan.DG	0.0133	0.001902	6.994	396413
Oroqen.DG	Liangdao1_EN	Tibetan.DG	0.014389	0.002056	6.997	213340
Han.DG	Mogushan_Xianbei_IA	Tibetan.DG	0.012454	0.001779	6.999	174292
Taiwan_Hanben	Wuqi_EN	Tibetan.DG	0.014213	0.00203	7.001	138261
Banlashan_MN	Wuqi_EN	Tibetan.DG	0.017779	0.002539	7.003	108871
Erdaojingzi_LN	Zhalainuoer_EN	Tibetan.DG	0.01913	0.002731	7.004	89016
Liangdao2_EN	Hezhen.DG	Tibetan.DG	0.013489	0.001924	7.012	508065
Yi.DG	Xibo.DG	Tibetan.DG	0.011277	0.001608	7.013	707601
Liangdao2_EN	Wadian_LN	Tibetan.DG	0.013743	0.001959	7.016	468396
Oroqen.DG	Wadian_LN	Tibetan.DG	0.011784	0.001677	7.028	667616
Daur.DG	Tu.DG	Tibetan.DG	0.012436	0.001769	7.03	686926
Wanggou_MN	Qihe_EN	Tibetan.DG	0.015217	0.002165	7.03	146908
Han_Beijing	Wuzhuangguoliang	Tibetan.DG	0.011859	0.001686	7.032	122096
Liangdao2_EN	Haojiatai_LN	Tibetan.DG	0.015218	0.002162	7.04	345499
Xiaowu_MN	Liangdao1_EN	Tibetan.DG	0.017342	0.002462	7.045	188022
Daur.DG	Haojiatai_LN	Tibetan.DG	0.013343	0.001894	7.046	448722
Uyghur.DG	Han_Beijing	Tibetan.DG	0.009531	0.001353	7.046	872870
Mongola.DG	Bianbian_EN	Tibetan.DG	0.014257	0.002018	7.065	400567
Banlashan_MN	Miaozigou_MN	Tibetan.DG	0.016321	0.00231	7.065	156887
Haojiatai_LN	Miaozigou_MN	Tibetan.DG	0.017383	0.002457	7.074	117315
Dacaozi_IA	Qihe_EN	Tibetan.DG	0.015143	0.00214	7.076	171757
Hezhen.DG	Miaozigou_MN	Tibetan.DG	0.014361	0.002029	7.077	171679
Lajia_LN	Dai_Xishaungbanna	Tibetan.DG	0.009876	0.001394	7.085	831962
Oroqen.DG	Haojiatai_LN	Tibetan.DG	0.012188	0.00172	7.086	477696
Daur.DG	Longtoushan_BA	Tibetan.DG	0.012972	0.001828	7.095	333943
Wuqi_EN	Xiaogao_EN	Tibetan.DG	0.021881	0.003084	7.095	92454
Lajia_LN	Xitoucun_LN	Tibetan.DG	0.012238	0.001721	7.112	312231
Mongola.DG	Boshan_EN	Tibetan.DG	0.013522	0.0019	7.118	557867
She.DG	Tu.DG	Tibetan.DG	0.011618	0.001631	7.121	708353
Dai_Xishaungbanna	Mbuti.DG	Tibetan.DG	0.010097	0.001417	7.128	943145
Yi.DG	Xiaogao_EN	Tibetan.DG	0.013422	0.001883	7.13	527835
Daur.DG	Jiaozuoniecun_LBIA	Tibetan.DG	0.013151	0.001844	7.133	575431
Miaozigou_MN	Yumin_EN	Tibetan.DG	0.018862	0.002644	7.134	121618
China_Lahu.DG	Shimao_LN	Tibetan.DG	0.011892	0.001666	7.137	669799
Lajia_LN	Jiaozuoniecun_LBIA	Tibetan.DG	0.011714	0.00164	7.144	575357
Daur.DG	Bianbian_EN	Tibetan.DG	0.016175	0.002263	7.147	372256
Liangdao2_EN	Wanggou_MN	Tibetan.DG	0.01391	0.001946	7.148	387997
Haojiatai_LBIA	Xiaogao_EN	Tibetan.DG	0.016348	0.002285	7.156	374324
Haminmangha_MN	Boshan_EN	Tibetan.DG	0.017188	0.002401	7.158	294036
Taiwan_Hanben	Mogushan_Xianbei_IA	Tibetan.DG	0.012593	0.001759	7.159	192323
China_Lahu.DG	Bianbian_EN	Tibetan.DG	0.014966	0.00209	7.16	397266
Yi.DG	Hezhen.DG	Tibetan.DG	0.011474	0.001601	7.167	706704
Wanggou_MN	Tanshishan_LN	Tibetan.DG	0.014068	0.001961	7.174	185324
Daur.DG	Tujia.DG	Tibetan.DG	0.012837	0.001787	7.183	680506
Wuqi_EN	Xiaojingshan_EN	Tibetan.DG	0.021371	0.002975	7.184	63771
Liangdao2_EN	Mongola.DG	Tibetan.DG	0.013757	0.001914	7.186	510439
Uyghur.DG	Tu.DG	Tibetan.DG	0.010946	0.001523	7.188	785060
Han_Southern	Mogushan_Xianbei_IA	Tibetan.DG	0.011477	0.001596	7.189	211632
Tu.DG	Xiaogao_EN	Tibetan.DG	0.013193	0.001835	7.191	533604
China_Lahu.DG	Longtoushan_BA	Tibetan.DG	0.012278	0.001706	7.196	355966
Xibo.DG	Wanggou_MN	Tibetan.DG	0.011413	0.001585	7.2	550229
Taiwan_Hanben	Yumin_EN	Tibetan.DG	0.01205	0.001672	7.207	579161
Jinchankou_LN	Wanggou_MN	Tibetan.DG	0.013917	0.00193	7.211	348246
Shimao_LN	Xiaowu_MN	Tibetan.DG	0.013818	0.001916	7.211	593202
Xibo.DG	Liangdao1_EN	Tibetan.DG	0.014251	0.001975	7.216	214406
Daur.DG	Wadian_LN	Tibetan.DG	0.013066	0.001807	7.229	630509
Lajia_LN	Han.DG	Tibetan.DG	0.010857	0.001502	7.23	699477
Xibo.DG	China_Lahu.DG	Tibetan.DG	0.011973	0.001655	7.235	709520
Lajia_LN	Hezhen.DG	Tibetan.DG	0.011234	0.001553	7.236	677775
Mogushan_Xianbei_IA	Pingliangtai_LN	Tibetan.DG	0.013656	0.001886	7.241	161112
Mongola.DG	Haminmangha_MN	Tibetan.DG	0.014064	0.00194	7.249	397403
Naxi.DG	Yi.DG	Tibetan.DG	0.010975	0.001514	7.251	722658
Yi.DG	Haojiatai_LN	Tibetan.DG	0.012666	0.001745	7.26	476558
Tujia.DG	Tu.DG	Tibetan.DG	0.011618	0.0016	7.26	710477
Erdaojingzi_LN	Jinchankou_LN	Tibetan.DG	0.014985	0.002062	7.269	350599
Yi.DG	Xiaojingshan_EN	Tibetan.DG	0.012106	0.001665	7.273	326263
Haojiatai_LBIA	Shimao_LN	Tibetan.DG	0.013992	0.001924	7.273	459334
Tujia.DG	Bianbian_EN	Tibetan.DG	0.014674	0.002017	7.275	397089
Haojiatai_LN	Jinchankou_LN	Tibetan.DG	0.015811	0.002172	7.28	303339
Tujia.DG	Boshan_EN	Tibetan.DG	0.014266	0.001959	7.282	553013
Liangdao2_EN	Boshan_EN	Tibetan.DG	0.017142	0.00235	7.293	422340
Taiwan_Hanben	Zhalainuoer_EN	Tibetan.DG	0.015403	0.00211	7.301	132077
Banlashan_MN	Jiaozuoniecun_LBIA	Tibetan.DG	0.013278	0.001818	7.303	561351
Naxi.DG	Jiaozuoniecun_LBIA	Tibetan.DG	0.011281	0.001543	7.31	633416
Atayal.DG	Bianbian_EN	Tibetan.DG	0.017568	0.002402	7.314	371499
Jinchankou_LN	Jiaozuoniecun_LBIA	Tibetan.DG	0.015016	0.002051	7.322	385501
China_Lahu.DG	Erdaojingzi_LN	Tibetan.DG	0.012511	0.001708	7.327	550627
Daur.DG	Yumin_EN	Tibetan.DG	0.015835	0.002161	7.328	461874
Miaozigou_MN	Xiaogao_EN	Tibetan.DG	0.019546	0.002667	7.33	128433
Daur.DG	Haminmangha_MN	Tibetan.DG	0.016062	0.00219	7.333	368865
Jiaozuoniecun_LBIA	Liangdao1_EN	Tibetan.DG	0.015797	0.002153	7.337	182929
Oroqen.DG	Luoheguxiang_LBIA	Tibetan.DG	0.012686	0.001729	7.338	606194
Tu.DG	China_Lahu.DG	Tibetan.DG	0.01225	0.001669	7.339	711853
Wadian_LN	Liangdao1_EN	Tibetan.DG	0.015807	0.002154	7.34	197592
Yi.DG	Dacaozi_IA	Tibetan.DG	0.012057	0.001642	7.343	650549
Liangdao2_EN	Jiaozuoniecun_LBIA	Tibetan.DG	0.014516	0.001976	7.347	429883
Lajia_LN	Luoheguxiang_LBIA	Tibetan.DG	0.011704	0.001592	7.352	571980
Lajia_LN	Miaozigou_MN	Tibetan.DG	0.014597	0.001985	7.353	161727
Uyghur.DG	Han_Southern	Tibetan.DG	0.009963	0.001355	7.354	868600
Lajia_LN	Taiwan_Hanben	Tibetan.DG	0.010754	0.001462	7.355	754929
Lajia_LN	Miao.DG	Tibetan.DG	0.011569	0.001572	7.358	674605
Uyghur.DG	Xiaogao_EN	Tibetan.DG	0.012771	0.001736	7.358	604217
Mongola.DG	Wuqi_EN	Tibetan.DG	0.016851	0.002288	7.366	119344
Hezhen.DG	Liangdao1_EN	Tibetan.DG	0.014635	0.001985	7.374	213689
Tujia.DG	Longtoushan_BA	Tibetan.DG	0.012803	0.001736	7.376	355086
Atayal.DG	Banlashan_MN	Tibetan.DG	0.015295	0.002074	7.376	630159
Jinchankou_LN	Pingliangtai_LN	Tibetan.DG	0.013752	0.001864	7.377	443756
China_Lahu.DG	Wadian_LN	Tibetan.DG	0.01263	0.001711	7.38	666904
Liangdao2_EN	Xibo.DG	Tibetan.DG	0.013783	0.001865	7.389	509476
Daur.DG	She.DG	Tibetan.DG	0.013347	0.001806	7.39	677135
Ami.DG	Banlashan_MN	Tibetan.DG	0.013218	0.001787	7.397	667207
Haojiatai_LBIA	Boshan_EN	Tibetan.DG	0.017679	0.002388	7.402	387739
Tu.DG	Wadian_LN	Tibetan.DG	0.011979	0.001616	7.412	672836
Xibo.DG	Banlashan_MN	Tibetan.DG	0.013448	0.001813	7.417	672800
Lajia_LN	Bianbian_EN	Tibetan.DG	0.01444	0.001946	7.421	375388
Han_Southern	Zhalainuoer_EN	Tibetan.DG	0.014262	0.001922	7.421	145367
Mongola.DG	China_Lahu.DG	Tibetan.DG	0.012631	0.001702	7.423	710894
Tu.DG	Pingliangtai_LN	Tibetan.DG	0.011417	0.001537	7.429	693331
Erdaojingzi_LN	Qihe_EN	Tibetan.DG	0.017452	0.002349	7.429	154133
Dai.DG	Oroqen.DG	Tibetan.DG	0.011575	0.001555	7.446	754908
Dacaozi_IA	Haojiatai_LBIA	Tibetan.DG	0.013936	0.001871	7.449	451865
Dai.DG	Mbuti.DG	Tibetan.DG	0.011022	0.001479	7.453	893837
Oroqen.DG	Pingliangtai_LN	Tibetan.DG	0.01178	0.001579	7.462	688923
Hezhen.DG	Haojiatai_LN	Tibetan.DG	0.012902	0.001728	7.464	478471
Zhalainuoer_EN	Boshan_EN	Tibetan.DG	0.023252	0.003113	7.47	88396
Tujia.DG	Xiaowu_MN	Tibetan.DG	0.014077	0.001884	7.471	647973
Oroqen.DG	Dacaozi_IA	Tibetan.DG	0.012053	0.001613	7.474	652358
Naxi.DG	Tanshishan_LN	Tibetan.DG	0.012861	0.00172	7.476	247637
Naxi.DG	Taiwan_Gongguan	Tibetan.DG	0.013644	0.001822	7.49	421247
Han_Southern	Jinchankou_LN	Tibetan.DG	0.011979	0.0016	7.49	586842
Dai.DG	Banlashan_MN	Tibetan.DG	0.011914	0.001589	7.496	732621
Haminmangha_MN	Xiaogao_EN	Tibetan.DG	0.017839	0.002378	7.5	281100
Haojiatai_LBIA	Wadian_LN	Tibetan.DG	0.014486	0.00193	7.504	459114
Xiaowu_MN	Tanshishan_LN	Tibetan.DG	0.016392	0.002184	7.506	211012
Luoheguxiang_LBIA	Qihe_EN	Tibetan.DG	0.016701	0.002224	7.511	161909
Miao.DG	Wanggou_MN	Tibetan.DG	0.011873	0.00158	7.516	545885
Dacaozi_IA	Miaozigou_MN	Tibetan.DG	0.015242	0.002027	7.521	155569
Miao.DG	Xiaowu_MN	Tibetan.DG	0.014138	0.001879	7.525	646822
Haojiatai_LBIA	Tanshishan_LN	Tibetan.DG	0.017161	0.002277	7.538	177959
Uyghur.DG	Mogushan_Xianbei_IA	Tibetan.DG	0.013772	0.001827	7.539	191039
Dai_Xishaungbanna	Banlashan_MN	Tibetan.DG	0.011532	0.00153	7.539	838746
Daur.DG	Banlashan_MN	Tibetan.DG	0.014878	0.001973	7.543	631680
Zhalainuoer_EN	Xiaogao_EN	Tibetan.DG	0.023674	0.003138	7.544	85122
Oroqen.DG	Xitoucun_LN	Tibetan.DG	0.01357	0.001798	7.546	328644
Dacaozi_IA	Liangdao1_EN	Tibetan.DG	0.015506	0.002054	7.55	194986
Longtoushan_BA	Boshan_EN	Tibetan.DG	0.016351	0.002164	7.556	279044
Mongola.DG	Zhalainuoer_EN	Tibetan.DG	0.017078	0.002259	7.561	115350
Tu.DG	Erdaojingzi_LN	Tibetan.DG	0.012279	0.001622	7.571	555548
Miao.DG	Xibo.DG	Tibetan.DG	0.012367	0.001633	7.575	707062
China_Lahu.DG	Wanggou_MN	Tibetan.DG	0.012046	0.001589	7.583	547756
Taiwan_Gongguan	Shimao_LN	Tibetan.DG	0.015064	0.001985	7.59	372530
Haojiatai_LBIA	Wanggou_MN	Tibetan.DG	0.014392	0.001896	7.592	382425
Liangdao2_EN	Dacaozi_IA	Tibetan.DG	0.014856	0.001954	7.603	461018
Miao.DG	Boshan_EN	Tibetan.DG	0.015064	0.001981	7.603	551980
Daur.DG	Shimao_LN	Tibetan.DG	0.013756	0.001807	7.612	633056
Xibo.DG	Tanshishan_LN	Tibetan.DG	0.014452	0.001898	7.615	239022
Lajia_LN	Banlashan_MN	Tibetan.DG	0.012654	0.00166	7.623	630389
Shimao_LN	Yumin_EN	Tibetan.DG	0.015021	0.00197	7.626	454450
She.DG	Banlashan_MN	Tibetan.DG	0.013594	0.001782	7.63	665752
Dai.DG	Miaozigou_MN	Tibetan.DG	0.013791	0.001807	7.632	188926
Mongola.DG	Miao.DG	Tibetan.DG	0.012149	0.001591	7.638	708609
Mongola.DG	Uyghur.DG	Tibetan.DG	0.011974	0.001567	7.64	784712
Uyghur.DG	Zhalainuoer_EN	Tibetan.DG	0.016479	0.002157	7.64	131334
Han_Beijing	Zhalainuoer_EN	Tibetan.DG	0.014602	0.001907	7.658	146879
Longtoushan_BA	Miaozigou_MN	Tibetan.DG	0.01904	0.002486	7.658	88727
Naxi.DG	Miao.DG	Tibetan.DG	0.011473	0.001498	7.661	722216
Hezhen.DG	Taiwan_Gongguan	Tibetan.DG	0.01495	0.001951	7.661	404830
Han_Beijing	Mogushan_Xianbei_IA	Tibetan.DG	0.012136	0.001582	7.673	213465
China_Lahu.DG	Xiaojingshan_EN	Tibetan.DG	0.013067	0.001703	7.674	326559
Longtoushan_BA	Haminmangha_MN	Tibetan.DG	0.016783	0.002187	7.675	194705
Miaozigou_MN	Bianbian_EN	Tibetan.DG	0.020365	0.002654	7.675	99987
Daur.DG	Mongola.DG	Tibetan.DG	0.013606	0.001771	7.682	685204
Naxi.DG	Wadian_LN	Tibetan.DG	0.011905	0.001549	7.683	691910
Naxi.DG	Tujia.DG	Tibetan.DG	0.011762	0.001531	7.684	723516
Hezhen.DG	Wanggou_MN	Tibetan.DG	0.011934	0.00155	7.698	548646
She.DG	Xiaowu_MN	Tibetan.DG	0.0147	0.001908	7.704	644333
Yi.DG	Shimao_LN	Tibetan.DG	0.012995	0.001685	7.71	668011
Miao.DG	Hezhen.DG	Tibetan.DG	0.012588	0.001633	7.71	705739
Yi.DG	Jiaozuoniecun_LBIA	Tibetan.DG	0.013127	0.001702	7.713	608748
Mongola.DG	Tanshishan_LN	Tibetan.DG	0.014139	0.001833	7.714	239475
Hezhen.DG	Jiaozuoniecun_LBIA	Tibetan.DG	0.012924	0.001675	7.714	611084
Jinchankou_LN	Shimao_LN	Tibetan.DG	0.015886	0.002059	7.717	422838
Tu.DG	Luoheguxiang_LBIA	Tibetan.DG	0.012319	0.001596	7.719	611135
Atayal.DG	Shimao_LN	Tibetan.DG	0.01502	0.001945	7.724	631792
Han.DG	Banlashan_MN	Tibetan.DG	0.01313	0.001699	7.727	695629
Jiaozuoniecun_LBIA	Miaozigou_MN	Tibetan.DG	0.01705	0.002206	7.73	145419
Qihe_EN	Boshan_EN	Tibetan.DG	0.019552	0.002527	7.736	163092
Dai_Xishaungbanna	Miaozigou_MN	Tibetan.DG	0.013226	0.001707	7.747	217945
Daur.DG	Boshan_EN	Tibetan.DG	0.016702	0.002154	7.754	518114
Han_Beijing	Jinchankou_LN	Tibetan.DG	0.012431	0.001602	7.758	592138
Mongola.DG	Miaozigou_MN	Tibetan.DG	0.014814	0.001909	7.761	172825
Dacaozi_IA	Tanshishan_LN	Tibetan.DG	0.014825	0.00191	7.763	218519
Jiaozuoniecun_LBIA	Bianbian_EN	Tibetan.DG	0.016264	0.002094	7.766	339417
Lajia_LN	Han_Southern	Tibetan.DG	0.010723	0.00138	7.768	829850
Uyghur.DG	Hezhen.DG	Tibetan.DG	0.011957	0.001539	7.769	783215
Tujia.DG	Hezhen.DG	Tibetan.DG	0.01248	0.001606	7.77	706421
Haojiatai_LN	Bianbian_EN	Tibetan.DG	0.016943	0.00218	7.773	275137
Lajia_LN	Xiaogao_EN	Tibetan.DG	0.014086	0.001809	7.788	497839
Oroqen.DG	Bianbian_EN	Tibetan.DG	0.015431	0.001981	7.788	397950
Miaozigou_MN	Wadian_LN	Tibetan.DG	0.016386	0.002104	7.788	157770
Lajia_LN	Dacaozi_IA	Tibetan.DG	0.012371	0.001587	7.794	616856
Longtoushan_BA	Wuqi_EN	Tibetan.DG	0.022583	0.002897	7.795	62958
Hezhen.DG	Wadian_LN	Tibetan.DG	0.013142	0.001685	7.802	668190
Taiwan_Gongguan	Boshan_EN	Tibetan.DG	0.018954	0.002429	7.803	340610
Banlashan_MN	Xitoucun_LN	Tibetan.DG	0.014789	0.001895	7.804	304896
Mongola.DG	Haojiatai_LN	Tibetan.DG	0.013215	0.001693	7.806	480462
She.DG	Bianbian_EN	Tibetan.DG	0.016376	0.002097	7.811	395327
Yi.DG	Wadian_LN	Tibetan.DG	0.01287	0.001648	7.811	665622
Mongola.DG	Shimao_LN	Tibetan.DG	0.012982	0.001662	7.812	673470
Hezhen.DG	Yumin_EN	Tibetan.DG	0.014565	0.001864	7.813	494460
Taiwan_Gongguan	Xiaowu_MN	Tibetan.DG	0.017596	0.002251	7.817	354965
Naxi.DG	Erdaojingzi_LN	Tibetan.DG	0.012372	0.001581	7.824	572361
Naxi.DG	Dacaozi_IA	Tibetan.DG	0.011436	0.001462	7.825	674336
She.DG	Longtoushan_BA	Tibetan.DG	0.013397	0.001711	7.83	353585
Mongola.DG	Mogushan_Xianbei_IA	Tibetan.DG	0.015179	0.001937	7.836	168287
Hezhen.DG	Erdaojingzi_LN	Tibetan.DG	0.013558	0.001729	7.842	551532
Naxi.DG	Haojiatai_LN	Tibetan.DG	0.012427	0.001583	7.85	496531
Tujia.DG	Wanggou_MN	Tibetan.DG	0.012761	0.001625	7.854	546847
Han.DG	Miaozigou_MN	Tibetan.DG	0.014662	0.001866	7.859	178703
Oroqen.DG	Shimao_LN	Tibetan.DG	0.013369	0.001697	7.876	669294
Atayal.DG	Xiaowu_MN	Tibetan.DG	0.017434	0.002213	7.879	605769
China_Lahu.DG	Xiaogao_EN	Tibetan.DG	0.015207	0.001929	7.885	528536
Lajia_LN	Wadian_LN	Tibetan.DG	0.012579	0.001595	7.888	629518
Yi.DG	Tanshishan_LN	Tibetan.DG	0.014497	0.001838	7.888	237492
Wadian_LN	Bianbian_EN	Tibetan.DG	0.01611	0.002041	7.892	368445
Haojiatai_LN	Haojiatai_LBIA	Tibetan.DG	0.016487	0.002088	7.897	339271
Haojiatai_LBIA	Xiaojingshan_EN	Tibetan.DG	0.017397	0.002202	7.899	245447
Daur.DG	Uyghur.DG	Tibetan.DG	0.013272	0.001679	7.906	768131
Naxi.DG	She.DG	Tibetan.DG	0.012099	0.00153	7.909	721381
Mongola.DG	Longtoushan_BA	Tibetan.DG	0.013258	0.001675	7.914	358098
Tu.DG	Miao.DG	Tibetan.DG	0.012789	0.001616	7.915	708958
Mongola.DG	Wanggou_MN	Tibetan.DG	0.012225	0.001543	7.921	550969
Xiaowu_MN	Xiaogao_EN	Tibetan.DG	0.01811	0.002285	7.924	463779
Lajia_LN	Wanggou_MN	Tibetan.DG	0.012156	0.001534	7.926	517391
Banlashan_MN	Dacaozi_IA	Tibetan.DG	0.013843	0.001744	7.937	604178
Daur.DG	Dacaozi_IA	Tibetan.DG	0.013895	0.001749	7.943	617837
Haojiatai_LN	Qihe_EN	Tibetan.DG	0.018635	0.002346	7.944	134261
Oroqen.DG	Ami.DG	Tibetan.DG	0.013395	0.001685	7.951	706193
Mogushan_Xianbei_IA	Yumin_EN	Tibetan.DG	0.020181	0.002536	7.957	117319
Erdaojingzi_LN	Liangdao1_EN	Tibetan.DG	0.017867	0.002244	7.961	172438
Tu.DG	Xitoucun_LN	Tibetan.DG	0.01368	0.001718	7.963	331206
Hezhen.DG	Shimao_LN	Tibetan.DG	0.013456	0.001689	7.965	669969
Naxi.DG	Shimao_LN	Tibetan.DG	0.011967	0.001502	7.966	693792
Taiwan_Gongguan	Haojiatai_LBIA	Tibetan.DG	0.01862	0.002337	7.966	293733
She.DG	Haojiatai_LBIA	Tibetan.DG	0.015367	0.001927	7.973	496946
Miao.DG	Wadian_LN	Tibetan.DG	0.013832	0.001734	7.976	665285
Jiaozuoniecun_LBIA	Tanshishan_LN	Tibetan.DG	0.016252	0.002037	7.977	205168
Yi.DG	Tujia.DG	Tibetan.DG	0.013085	0.00164	7.981	703736
Naxi.DG	Luoheguxiang_LBIA	Tibetan.DG	0.012571	0.001574	7.984	629299
Longtoushan_BA	Jiaozuoniecun_LBIA	Tibetan.DG	0.014165	0.001771	7.999	302289
Luoheguxiang_LBIA	Liangdao1_EN	Tibetan.DG	0.018217	0.002275	8.009	182788
Daur.DG	Atayal.DG	Tibetan.DG	0.016449	0.002054	8.01	645109
Haojiatai_LN	Boshan_EN	Tibetan.DG	0.01677	0.002093	8.013	371692
Miao.DG	Xiaogao_EN	Tibetan.DG	0.015483	0.001931	8.019	526530
Daur.DG	Erdaojingzi_LN	Tibetan.DG	0.015067	0.001877	8.026	519389
Lajia_LN	Yumin_EN	Tibetan.DG	0.014891	0.001855	8.028	465040
Miaozigou_MN	Wanggou_MN	Tibetan.DG	0.01754	0.002185	8.028	132355
Mongola.DG	Banlashan_MN	Tibetan.DG	0.014018	0.001746	8.03	673892
Daur.DG	Xiaogao_EN	Tibetan.DG	0.017664	0.002195	8.046	494992
Taiwan_Gongguan	Xiaogao_EN	Tibetan.DG	0.01958	0.002431	8.054	335981
Daur.DG	Mogushan_Xianbei_IA	Tibetan.DG	0.017324	0.002149	8.06	156319
Mongola.DG	Xiaogao_EN	Tibetan.DG	0.014906	0.001849	8.06	531996
She.DG	Wanggou_MN	Tibetan.DG	0.012992	0.001608	8.077	544617
Miao.DG	Longtoushan_BA	Tibetan.DG	0.013768	0.001705	8.077	354662
Xibo.DG	Haojiatai_LN	Tibetan.DG	0.013639	0.001689	8.077	479515
Atayal.DG	Boshan_EN	Tibetan.DG	0.018805	0.002328	8.079	517231
Xibo.DG	Boshan_EN	Tibetan.DG	0.015244	0.001886	8.081	556630
Tanshishan_LN	Mbuti.DG	Tibetan.DG	0.015361	0.001899	8.089	300668
Liangdao2_EN	Erdaojingzi_LN	Tibetan.DG	0.016762	0.00207	8.099	399576
Lajia_LN	Haojiatai_LN	Tibetan.DG	0.013239	0.001632	8.114	450875
Haojiatai_LN	Xiaowu_MN	Tibetan.DG	0.016347	0.002014	8.115	420960
Haojiatai_LBIA	Jiaozuoniecun_LBIA	Tibetan.DG	0.015926	0.001961	8.12	422148
Tujia.DG	Shimao_LN	Tibetan.DG	0.013545	0.001666	8.132	668274
Longtoushan_BA	Shimao_LN	Tibetan.DG	0.014209	0.001746	8.136	327914
Ami.DG	Shimao_LN	Tibetan.DG	0.013543	0.001664	8.138	666509
Erdaojingzi_LN	Miaozigou_MN	Tibetan.DG	0.019205	0.002358	8.144	135479
Wuqi_EN	Zhalainuoer_EN	Tibetan.DG	0.039987	0.004901	8.158	19784
Ami.DG	Uyghur.DG	Tibetan.DG	0.012787	0.001567	8.16	782541
She.DG	Hezhen.DG	Tibetan.DG	0.013442	0.001647	8.161	703951
Mogushan_Xianbei_IA	Xiaogao_EN	Tibetan.DG	0.021234	0.0026	8.166	124384
She.DG	Boshan_EN	Tibetan.DG	0.016245	0.001989	8.169	550000
Banlashan_MN	Zhalainuoer_EN	Tibetan.DG	0.022119	0.002707	8.17	104415
Longtoushan_BA	Haojiatai_LBIA	Tibetan.DG	0.016388	0.002005	8.172	252876
Han_Southern	Miaozigou_MN	Tibetan.DG	0.013791	0.001687	8.175	217510
China_Lahu.DG	Dacaozi_IA	Tibetan.DG	0.013519	0.001652	8.182	651746
Liangdao2_EN	Bianbian_EN	Tibetan.DG	0.020432	0.002497	8.183	322130
Taiwan_Hanben	Mbuti.DG	Tibetan.DG	0.012149	0.001485	8.183	903588
Yi.DG	Pingliangtai_LN	Tibetan.DG	0.013032	0.001591	8.189	686885
Taiwan_Hanben	Miaozigou_MN	Tibetan.DG	0.014843	0.001812	8.191	197824
Haminmangha_MN	Zhalainuoer_EN	Tibetan.DG	0.027645	0.003375	8.191	61948
Daur.DG	Xibo.DG	Tibetan.DG	0.014323	0.001748	8.195	684020
Hezhen.DG	Dacaozi_IA	Tibetan.DG	0.013062	0.001594	8.195	652512
Hezhen.DG	China_Lahu.DG	Tibetan.DG	0.013237	0.001615	8.196	708475
Mongola.DG	Erdaojingzi_LN	Tibetan.DG	0.0137	0.001671	8.197	554299
Wadian_LN	Boshan_EN	Tibetan.DG	0.017232	0.0021	8.208	509861
Luoheguxiang_LBIA	Miaozigou_MN	Tibetan.DG	0.01871	0.002279	8.211	145004
Mongola.DG	Dacaozi_IA	Tibetan.DG	0.013256	0.001613	8.219	655650
Miao.DG	Xiaojingshan_EN	Tibetan.DG	0.014191	0.001727	8.219	325701
Yi.DG	Luoheguxiang_LBIA	Tibetan.DG	0.013855	0.001684	8.226	604576
Lajia_LN	Han_Beijing	Tibetan.DG	0.011274	0.00137	8.229	837124
Naxi.DG	Pingliangtai_LN	Tibetan.DG	0.012154	0.001476	8.233	709300
Wadian_LN	Tanshishan_LN	Tibetan.DG	0.016224	0.00197	8.236	221677
She.DG	Xibo.DG	Tibetan.DG	0.013874	0.001684	8.241	705150
Haojiatai_LN	Liangdao1_EN	Tibetan.DG	0.019303	0.002339	8.252	150427
Xibo.DG	Zhalainuoer_EN	Tibetan.DG	0.019117	0.002315	8.256	115064
Ami.DG	Boshan_EN	Tibetan.DG	0.016918	0.002048	8.262	550784
Mongola.DG	Wadian_LN	Tibetan.DG	0.013579	0.001643	8.265	670876
Miao.DG	Qihe_EN	Tibetan.DG	0.017441	0.00211	8.266	186542
Oroqen.DG	Dai_Xishaungbanna	Tibetan.DG	0.012264	0.001483	8.271	846430
Xibo.DG	Shimao_LN	Tibetan.DG	0.013521	0.001634	8.274	671813
Mongola.DG	Jiaozuoniecun_LBIA	Tibetan.DG	0.013686	0.001654	8.275	613910
Oroqen.DG	Han.DG	Tibetan.DG	0.013341	0.001611	8.283	725491
Taiwan_Gongguan	Bianbian_EN	Tibetan.DG	0.021077	0.00254	8.297	278211
Mogushan_Xianbei_IA	Wuqi_EN	Tibetan.DG	0.034686	0.00418	8.298	28737
Dai.DG	Bianbian_EN	Tibetan.DG	0.015535	0.001871	8.303	438283
Xibo.DG	Taiwan_Gongguan	Tibetan.DG	0.015966	0.001922	8.308	405822
China_Lahu.DG	Jiaozuoniecun_LBIA	Tibetan.DG	0.014188	0.001707	8.31	609950
Ami.DG	Bianbian_EN	Tibetan.DG	0.017978	0.002163	8.311	395429
Tujia.DG	Xiaojingshan_EN	Tibetan.DG	0.014373	0.001728	8.316	326512
Longtoushan_BA	Yumin_EN	Tibetan.DG	0.017228	0.002071	8.318	254533
Dacaozi_IA	Xiaowu_MN	Tibetan.DG	0.015423	0.001854	8.32	581563
Oroqen.DG	Erdaojingzi_LN	Tibetan.DG	0.014331	0.001718	8.34	550951
Xibo.DG	Wuqi_EN	Tibetan.DG	0.019024	0.002281	8.34	119361
Erdaojingzi_LN	Haojiatai_LBIA	Tibetan.DG	0.016876	0.002023	8.344	389973
Xitoucun_LN	Yumin_EN	Tibetan.DG	0.016789	0.002006	8.367	271152
Dai.DG	Haojiatai_LBIA	Tibetan.DG	0.014662	0.001752	8.371	551646
Yi.DG	Erdaojingzi_LN	Tibetan.DG	0.014149	0.00169	8.371	549733
Liangdao1_EN	Mbuti.DG	Tibetan.DG	0.017868	0.002133	8.377	276431
Ami.DG	Wanggou_MN	Tibetan.DG	0.013359	0.001594	8.378	545553
Wanggou_MN	Xiaowu_MN	Tibetan.DG	0.01508	0.0018	8.378	485292
Naxi.DG	China_Lahu.DG	Tibetan.DG	0.012944	0.001544	8.381	724286
Ami.DG	Tu.DG	Tibetan.DG	0.014438	0.001722	8.384	709618
Mongola.DG	Tujia.DG	Tibetan.DG	0.013721	0.001635	8.391	709442
Atayal.DG	Haojiatai_LBIA	Tibetan.DG	0.018378	0.002189	8.397	466585
Xibo.DG	Wadian_LN	Tibetan.DG	0.013827	0.001645	8.403	670011
Han.DG	Bianbian_EN	Tibetan.DG	0.016099	0.001914	8.413	414577
Han_Southern	Banlashan_MN	Tibetan.DG	0.012767	0.001517	8.417	836678
Daur.DG	Ami.DG	Tibetan.DG	0.016039	0.001905	8.419	678514
Liangdao2_EN	Uyghur.DG	Tibetan.DG	0.015322	0.001819	8.425	578957
Daur.DG	Pingliangtai_LN	Tibetan.DG	0.014712	0.001746	8.425	657151
Hezhen.DG	Longtoushan_BA	Tibetan.DG	0.014671	0.001741	8.427	356336
Atayal.DG	Hezhen.DG	Tibetan.DG	0.015514	0.001838	8.443	681499
Banlashan_MN	Haminmangha_MN	Tibetan.DG	0.018761	0.002222	8.443	359076
Dai.DG	Shimao_LN	Tibetan.DG	0.012871	0.001524	8.445	729865
Mongola.DG	She.DG	Tibetan.DG	0.014318	0.001695	8.447	707584
Pingliangtai_LN	Qihe_EN	Tibetan.DG	0.017267	0.002044	8.447	181913
Taiwan_Hanben	Oroqen.DG	Tibetan.DG	0.01286	0.001522	8.449	776160
Tanshishan_LN	Boshan_EN	Tibetan.DG	0.019585	0.002317	8.453	206016
Oroqen.DG	Xiaojingshan_EN	Tibetan.DG	0.014789	0.001745	8.473	327015
Dacaozi_IA	Xiaogao_EN	Tibetan.DG	0.015894	0.001874	8.48	480373
Tu.DG	Han.DG	Tibetan.DG	0.01282	0.001512	8.481	728643
Uyghur.DG	Xibo.DG	Tibetan.DG	0.012733	0.0015	8.49	783576
Dai.DG	Boshan_EN	Tibetan.DG	0.015333	0.001805	8.495	610741
Dacaozi_IA	Bianbian_EN	Tibetan.DG	0.016824	0.001979	8.499	363406
Han.DG	Xiaowu_MN	Tibetan.DG	0.014679	0.001727	8.502	676412
Xibo.DG	Longtoushan_BA	Tibetan.DG	0.014582	0.001715	8.503	357136
Dai.DG	Wanggou_MN	Tibetan.DG	0.01239	0.001456	8.507	598011
Xibo.DG	Dacaozi_IA	Tibetan.DG	0.013433	0.001579	8.507	654378
Daur.DG	Zhalainuoer_EN	Tibetan.DG	0.023538	0.002766	8.511	107172
Xibo.DG	Xiaogao_EN	Tibetan.DG	0.016089	0.00189	8.513	531178
Shimao_LN	Bianbian_EN	Tibetan.DG	0.017973	0.002111	8.513	366841
Han_Beijing	Miaozigou_MN	Tibetan.DG	0.014242	0.001672	8.516	219483
Taiwan_Hanben	Banlashan_MN	Tibetan.DG	0.013825	0.001623	8.518	755140
Longtoushan_BA	Dacaozi_IA	Tibetan.DG	0.014672	0.001722	8.518	323143
Dai.DG	Tu.DG	Tibetan.DG	0.012987	0.001522	8.532	756617
Longtoushan_BA	Wadian_LN	Tibetan.DG	0.014849	0.001739	8.537	327995
Lajia_LN	Erdaojingzi_LN	Tibetan.DG	0.014121	0.001653	8.542	520805
Oroqen.DG	Han_Southern	Tibetan.DG	0.012535	0.001467	8.543	844177
Liangdao2_EN	Luoheguxiang_LBIA	Tibetan.DG	0.016959	0.001985	8.544	429485
Haojiatai_LN	Xiaogao_EN	Tibetan.DG	0.018188	0.002126	8.556	357888
Miao.DG	Shimao_LN	Tibetan.DG	0.013789	0.001611	8.562	667211
Xiaowu_MN	Xiaojingshan_EN	Tibetan.DG	0.017364	0.002027	8.568	291889
Hezhen.DG	Xitoucun_LN	Tibetan.DG	0.014873	0.001736	8.569	328857
Hezhen.DG	Bianbian_EN	Tibetan.DG	0.016879	0.00197	8.57	398313
Lajia_LN	Xiaojingshan_EN	Tibetan.DG	0.014257	0.001663	8.573	310305
Haojiatai_LN	Tanshishan_LN	Tibetan.DG	0.018664	0.002175	8.582	169151
Uyghur.DG	Atayal.DG	Tibetan.DG	0.014878	0.001733	8.584	768660
Taiwan_Gongguan	Wanggou_MN	Tibetan.DG	0.016329	0.001902	8.587	311940
Tu.DG	Han_Beijing	Tibetan.DG	0.011888	0.001384	8.591	852005
Han_Beijing	Banlashan_MN	Tibetan.DG	0.012966	0.001509	8.591	844119
Lajia_LN	Shimao_LN	Tibetan.DG	0.014291	0.001663	8.594	631219
Ami.DG	Xiaowu_MN	Tibetan.DG	0.016561	0.001927	8.594	645399
Dacaozi_IA	Boshan_EN	Tibetan.DG	0.016687	0.001942	8.594	501901
She.DG	Xiaogao_EN	Tibetan.DG	0.016358	0.001902	8.599	525176
Banlashan_MN	Haojiatai_LN	Tibetan.DG	0.015639	0.001816	8.612	438371
Uyghur.DG	Qihe_EN	Tibetan.DG	0.016755	0.001945	8.614	213775
Wadian_LN	Xiaowu_MN	Tibetan.DG	0.016181	0.001878	8.614	591371
Mongola.DG	Xiaojingshan_EN	Tibetan.DG	0.014478	0.001681	8.615	328825
Mongola.DG	Pingliangtai_LN	Tibetan.DG	0.013421	0.001557	8.62	691768
She.DG	Shimao_LN	Tibetan.DG	0.014567	0.001686	8.641	664814
Xibo.DG	Bianbian_EN	Tibetan.DG	0.016679	0.00193	8.641	399750
Xibo.DG	Jiaozuoniecun_LBIA	Tibetan.DG	0.014282	0.001653	8.642	612731
Haminmangha_MN	Wuqi_EN	Tibetan.DG	0.027826	0.00322	8.643	66200
Hezhen.DG	Boshan_EN	Tibetan.DG	0.016944	0.001959	8.647	554388
Yi.DG	Miao.DG	Tibetan.DG	0.013867	0.001603	8.652	702914
Luoheguxiang_LBIA	Bianbian_EN	Tibetan.DG	0.018147	0.002094	8.668	340819
Tujia.DG	Xibo.DG	Tibetan.DG	0.013953	0.001609	8.669	707560
Jiaozuoniecun_LBIA	Shimao_LN	Tibetan.DG	0.01566	0.001807	8.669	563219
China_Lahu.DG	Luoheguxiang_LBIA	Tibetan.DG	0.014437	0.001665	8.673	605431
Banlashan_MN	Shimao_LN	Tibetan.DG	0.015627	0.001801	8.679	617186
Tujia.DG	Qihe_EN	Tibetan.DG	0.018032	0.002074	8.696	186974
Uyghur.DG	Dai_Xishaungbanna	Tibetan.DG	0.01201	0.001381	8.698	870066
Banlashan_MN	Luoheguxiang_LBIA	Tibetan.DG	0.015885	0.001826	8.699	557443
Yi.DG	Taiwan_Gongguan	Tibetan.DG	0.017089	0.001963	8.706	403349
Oroqen.DG	Han_Beijing	Tibetan.DG	0.012711	0.001459	8.712	851073
Daur.DG	Xiaojingshan_EN	Tibetan.DG	0.01625	0.001861	8.733	308280
Taiwan_Hanben	Tu.DG	Tibetan.DG	0.013173	0.001507	8.739	778222
Lajia_LN	Pingliangtai_LN	Tibetan.DG	0.013432	0.001537	8.74	654197
Mongola.DG	Luoheguxiang_LBIA	Tibetan.DG	0.014072	0.001609	8.744	609673
She.DG	Yi.DG	Tibetan.DG	0.014363	0.00164	8.756	701212
Dacaozi_IA	Wanggou_MN	Tibetan.DG	0.01402	0.001601	8.758	496599
Naxi.DG	Ami.DG	Tibetan.DG	0.014041	0.001603	8.759	722564
Wuqi_EN	Yumin_EN	Tibetan.DG	0.02751	0.003141	8.759	88335
Haminmangha_MN	Xiaojingshan_EN	Tibetan.DG	0.019195	0.002191	8.76	178470
Dai_Xishaungbanna	Bianbian_EN	Tibetan.DG	0.015536	0.001773	8.764	505340
Tu.DG	Han_Southern	Tibetan.DG	0.012286	0.001399	8.782	844804
Daur.DG	Luoheguxiang_LBIA	Tibetan.DG	0.016044	0.001825	8.79	571391
Uyghur.DG	Liangdao1_EN	Tibetan.DG	0.016393	0.001861	8.808	243563
Banlashan_MN	Mogushan_Xianbei_IA	Tibetan.DG	0.019395	0.002202	8.809	152617
Miao.DG	Dacaozi_IA	Tibetan.DG	0.014488	0.001642	8.826	649391
Tujia.DG	Wadian_LN	Tibetan.DG	0.014911	0.001688	8.834	665733
Mongola.DG	Taiwan_Gongguan	Tibetan.DG	0.017122	0.001937	8.84	406827
Hezhen.DG	Haminmangha_MN	Tibetan.DG	0.018007	0.002035	8.851	394789
Oroqen.DG	Uyghur.DG	Tibetan.DG	0.014214	0.001606	8.853	781780
Longtoushan_BA	Banlashan_MN	Tibetan.DG	0.016922	0.001911	8.854	326073
She.DG	Xiaojingshan_EN	Tibetan.DG	0.015467	0.001747	8.856	324783
Tujia.DG	Jiaozuoniecun_LBIA	Tibetan.DG	0.015464	0.001744	8.868	608922
Daur.DG	Xitoucun_LN	Tibetan.DG	0.017155	0.001932	8.88	309855
Shimao_LN	Boshan_EN	Tibetan.DG	0.017767	0.002	8.885	508550
Han.DG	Qihe_EN	Tibetan.DG	0.017806	0.002002	8.895	194759
Atayal.DG	Wanggou_MN	Tibetan.DG	0.016439	0.001847	8.9	515722
Yumin_EN	Boshan_EN	Tibetan.DG	0.019979	0.002245	8.901	409724
Longtoushan_BA	Wanggou_MN	Tibetan.DG	0.01571	0.001765	8.902	274228
Han_Beijing	Haojiatai_LBIA	Tibetan.DG	0.014113	0.001585	8.905	641692
Oroqen.DG	Yumin_EN	Tibetan.DG	0.016825	0.001888	8.911	493568
Dacaozi_IA	Xiaojingshan_EN	Tibetan.DG	0.015421	0.00173	8.912	301016
Longtoushan_BA	Luoheguxiang_LBIA	Tibetan.DG	0.016823	0.001887	8.913	301468
Oroqen.DG	Boshan_EN	Tibetan.DG	0.017694	0.001985	8.914	553650
Luoheguxiang_LBIA	Xiaowu_MN	Tibetan.DG	0.017215	0.001929	8.924	535823
Longtoushan_BA	Bianbian_EN	Tibetan.DG	0.019746	0.002211	8.931	209464
Han.DG	Boshan_EN	Tibetan.DG	0.016511	0.001848	8.936	577485
Atayal.DG	Tu.DG	Tibetan.DG	0.016449	0.001835	8.962	686060
Boshan_EN	Liangdao1_EN	Tibetan.DG	0.022253	0.002483	8.962	185504
Yi.DG	China_Lahu.DG	Tibetan.DG	0.014517	0.001619	8.965	704907
Hezhen.DG	Pingliangtai_LN	Tibetan.DG	0.014155	0.001575	8.987	689028
Oroqen.DG	Banlashan_MN	Tibetan.DG	0.015883	0.001767	8.99	669487
She.DG	Dacaozi_IA	Tibetan.DG	0.014829	0.001649	8.993	647493
China_Lahu.DG	Pingliangtai_LN	Tibetan.DG	0.014703	0.001635	8.994	687681
Jiaozuoniecun_LBIA	Wadian_LN	Tibetan.DG	0.01543	0.001716	8.994	562240
Dai.DG	Daur.DG	Tibetan.DG	0.014556	0.001617	9	739485
Dai.DG	Xiaowu_MN	Tibetan.DG	0.015359	0.001706	9.004	715023
Taiwan_Hanben	Daur.DG	Tibetan.DG	0.014704	0.001632	9.01	762573
Haojiatai_LBIA	Luoheguxiang_LBIA	Tibetan.DG	0.017537	0.001944	9.019	420779
Dai.DG	Uyghur.DG	Tibetan.DG	0.012862	0.001425	9.024	809960
Miaozigou_MN	Pingliangtai_LN	Tibetan.DG	0.01834	0.002032	9.026	165282
Wanggou_MN	Bianbian_EN	Tibetan.DG	0.018594	0.002059	9.028	304952
She.DG	Jiaozuoniecun_LBIA	Tibetan.DG	0.015539	0.001719	9.039	605665
Naxi.DG	Xitoucun_LN	Tibetan.DG	0.01463	0.001617	9.049	340507
Xibo.DG	Xiaojingshan_EN	Tibetan.DG	0.015688	0.001731	9.062	328287
Banlashan_MN	Yumin_EN	Tibetan.DG	0.018869	0.002082	9.065	451997
Naxi.DG	Atayal.DG	Tibetan.DG	0.015814	0.001743	9.071	703933
Erdaojingzi_LN	Bianbian_EN	Tibetan.DG	0.019638	0.002165	9.071	321270
Longtoushan_BA	Haojiatai_LN	Tibetan.DG	0.017544	0.001934	9.072	243490
Taiwan_Gongguan	Xiaojingshan_EN	Tibetan.DG	0.019785	0.002181	9.073	244022
Daur.DG	Han.DG	Tibetan.DG	0.015227	0.001678	9.077	704700
Tanshishan_LN	Bianbian_EN	Tibetan.DG	0.021112	0.002324	9.084	178920
Jiaozuoniecun_LBIA	Xiaojingshan_EN	Tibetan.DG	0.016692	0.001837	9.089	283391
Taiwan_Gongguan	Wadian_LN	Tibetan.DG	0.018343	0.002015	9.103	373645
Ami.DG	Haojiatai_LBIA	Tibetan.DG	0.018102	0.001988	9.104	497594
Hezhen.DG	Xiaojingshan_EN	Tibetan.DG	0.015985	0.001755	9.109	327149
Oroqen.DG	Longtoushan_BA	Tibetan.DG	0.015496	0.001701	9.111	355526
Ami.DG	Longtoushan_BA	Tibetan.DG	0.01628	0.001787	9.112	354087
Longtoushan_BA	Erdaojingzi_LN	Tibetan.DG	0.016982	0.001864	9.113	280881
Dai_Xishaungbanna	Wanggou_MN	Tibetan.DG	0.012823	0.001405	9.129	684572
Dai_Xishaungbanna	Boshan_EN	Tibetan.DG	0.015391	0.001686	9.13	703970
Xibo.DG	Erdaojingzi_LN	Tibetan.DG	0.015184	0.001662	9.134	553225
Erdaojingzi_LN	Tanshishan_LN	Tibetan.DG	0.018231	0.001995	9.139	194528
Yi.DG	Han.DG	Tibetan.DG	0.014559	0.001592	9.143	722514
Banlashan_MN	Wadian_LN	Tibetan.DG	0.016437	0.001797	9.146	614822
Ami.DG	Hezhen.DG	Tibetan.DG	0.015333	0.001676	9.147	705716
Taiwan_Hanben	Uyghur.DG	Tibetan.DG	0.013157	0.001437	9.153	826328
Liangdao1_EN	Bianbian_EN	Tibetan.DG	0.024718	0.002699	9.158	154389
Tu.DG	Dai_Xishaungbanna	Tibetan.DG	0.013154	0.001435	9.164	847094
Liangdao2_EN	Xiaogao_EN	Tibetan.DG	0.021512	0.002345	9.174	408684
Banlashan_MN	Bianbian_EN	Tibetan.DG	0.021361	0.002328	9.176	365222
Jiaozuoniecun_LBIA	Boshan_EN	Tibetan.DG	0.018375	0.002001	9.182	466814
Dai.DG	Xiaogao_EN	Tibetan.DG	0.016038	0.001744	9.196	581679
Luoheguxiang_LBIA	Xiaogao_EN	Tibetan.DG	0.018728	0.002036	9.197	447209
Wanggou_MN	Boshan_EN	Tibetan.DG	0.017674	0.001917	9.219	420183
Qihe_EN	Bianbian_EN	Tibetan.DG	0.024838	0.002691	9.231	143893
Banlashan_MN	Pingliangtai_LN	Tibetan.DG	0.015825	0.001713	9.236	643369
Han.DG	Hezhen.DG	Tibetan.DG	0.014227	0.00154	9.238	724909
Tujia.DG	Dacaozi_IA	Tibetan.DG	0.014988	0.001622	9.24	650254
Naxi.DG	Han_Beijing	Tibetan.DG	0.012364	0.001335	9.265	850690
Xiaowu_MN	Xitoucun_LN	Tibetan.DG	0.019459	0.0021	9.265	293402
Atayal.DG	Xibo.DG	Tibetan.DG	0.017099	0.001844	9.272	682205
Dai_Xishaungbanna	Haojiatai_LBIA	Tibetan.DG	0.015158	0.001635	9.272	637280
Dacaozi_IA	Shimao_LN	Tibetan.DG	0.015471	0.001669	9.272	605556
Zhalainuoer_EN	Yumin_EN	Tibetan.DG	0.028348	0.003057	9.272	80313
Xibo.DG	Mogushan_Xianbei_IA	Tibetan.DG	0.017887	0.001925	9.29	167811
Miaozigou_MN	Shimao_LN	Tibetan.DG	0.020266	0.00218	9.294	157763
Haojiatai_LBIA	Pingliangtai_LN	Tibetan.DG	0.017239	0.001854	9.297	481915
Miao.DG	Erdaojingzi_LN	Tibetan.DG	0.015997	0.001718	9.311	548606
Mongola.DG	Xibo.DG	Tibetan.DG	0.015219	0.001632	9.328	712061
Xibo.DG	Luoheguxiang_LBIA	Tibetan.DG	0.014913	0.001598	9.33	608342
Liangdao2_EN	Pingliangtai_LN	Tibetan.DG	0.017387	0.00186	9.347	490410
Dacaozi_IA	Wadian_LN	Tibetan.DG	0.015528	0.001661	9.35	604123
Han_Southern	Bianbian_EN	Tibetan.DG	0.016161	0.001728	9.351	504137
Han_Southern	Haojiatai_LBIA	Tibetan.DG	0.014926	0.001596	9.354	635821
Ami.DG	Xiaogao_EN	Tibetan.DG	0.018976	0.002028	9.358	525633
Haojiatai_LBIA	Xitoucun_LN	Tibetan.DG	0.020086	0.002145	9.366	245293
She.DG	Qihe_EN	Tibetan.DG	0.019885	0.002123	9.367	185920
Oroqen.DG	Xiaogao_EN	Tibetan.DG	0.018437	0.001966	9.379	528592
Wanggou_MN	Xiaogao_EN	Tibetan.DG	0.018326	0.001954	9.38	402728
She.DG	Wadian_LN	Tibetan.DG	0.015917	0.001693	9.402	662409
Miao.DG	Jiaozuoniecun_LBIA	Tibetan.DG	0.015941	0.001695	9.402	607867
Pingliangtai_LN	Liangdao1_EN	Tibetan.DG	0.018745	0.001992	9.41	206855
Atayal.DG	Longtoushan_BA	Tibetan.DG	0.018368	0.001952	9.412	332828
Miao.DG	Luoheguxiang_LBIA	Tibetan.DG	0.015611	0.001657	9.419	603508
Naxi.DG	Han.DG	Tibetan.DG	0.013675	0.001451	9.423	736846
Haojiatai_LN	Shimao_LN	Tibetan.DG	0.017133	0.001818	9.424	440437
Luoheguxiang_LBIA	Boshan_EN	Tibetan.DG	0.018769	0.00199	9.433	466339
Hezhen.DG	Xiaogao_EN	Tibetan.DG	0.017778	0.001885	9.434	529351
Dai_Xishaungbanna	Shimao_LN	Tibetan.DG	0.013771	0.00146	9.435	834306
Taiwan_Hanben	Naxi.DG	Tibetan.DG	0.013374	0.001415	9.453	782462
Atayal.DG	Haojiatai_LN	Tibetan.DG	0.019308	0.002041	9.46	447287
Tujia.DG	Erdaojingzi_LN	Tibetan.DG	0.015963	0.001686	9.467	549559
Han_Beijing	Bianbian_EN	Tibetan.DG	0.016212	0.001712	9.47	508798
Oroqen.DG	Haminmangha_MN	Tibetan.DG	0.019224	0.002028	9.479	393857
China_Lahu.DG	Qihe_EN	Tibetan.DG	0.020605	0.002174	9.479	186725
Yi.DG	Han_Beijing	Tibetan.DG	0.01354	0.001428	9.481	849816
Luoheguxiang_LBIA	Tanshishan_LN	Tibetan.DG	0.018757	0.001977	9.487	206040
China_Lahu.DG	Haojiatai_LN	Tibetan.DG	0.016362	0.001724	9.488	477008
Tujia.DG	Liangdao1_EN	Tibetan.DG	0.019696	0.002076	9.489	212840
Atayal.DG	Wadian_LN	Tibetan.DG	0.018889	0.001988	9.502	628468
Han_Beijing	Qihe_EN	Tibetan.DG	0.016589	0.001745	9.506	238482
Ami.DG	Yi.DG	Tibetan.DG	0.016249	0.001708	9.512	702785
Liangdao2_EN	Mbuti.DG	Tibetan.DG	0.019085	0.002003	9.528	641127
Daur.DG	Dai_Xishaungbanna	Tibetan.DG	0.014551	0.001527	9.528	842753
Yi.DG	Atayal.DG	Tibetan.DG	0.017325	0.001818	9.532	678751
Taiwan_Gongguan	Luoheguxiang_LBIA	Tibetan.DG	0.019362	0.002031	9.532	345442
Han.DG	Wanggou_MN	Tibetan.DG	0.014667	0.001538	9.538	568020
Banlashan_MN	Boshan_EN	Tibetan.DG	0.020597	0.002157	9.55	505575
Mongola.DG	Xitoucun_LN	Tibetan.DG	0.016468	0.001721	9.572	330309
Ami.DG	Xibo.DG	Tibetan.DG	0.016116	0.001684	9.572	706906
Dai.DG	Hezhen.DG	Tibetan.DG	0.014431	0.001507	9.573	753319
Dacaozi_IA	Jiaozuoniecun_LBIA	Tibetan.DG	0.016164	0.001687	9.582	552299
Pingliangtai_LN	Tanshishan_LN	Tibetan.DG	0.018007	0.001879	9.584	231252
Han.DG	Longtoushan_BA	Tibetan.DG	0.014952	0.001557	9.602	370342
Taiwan_Gongguan	Dacaozi_IA	Tibetan.DG	0.019654	0.002046	9.606	368310
Wanggou_MN	Xitoucun_LN	Tibetan.DG	0.016853	0.001754	9.606	258099
Wanggou_MN	Xiaojingshan_EN	Tibetan.DG	0.017498	0.00182	9.613	256492
Mongola.DG	Han.DG	Tibetan.DG	0.014856	0.001545	9.615	727002
Erdaojingzi_LN	Xiaowu_MN	Tibetan.DG	0.018119	0.001883	9.62	487858
Jiaozuoniecun_LBIA	Xiaogao_EN	Tibetan.DG	0.01946	0.002021	9.63	447266
Shimao_LN	Xiaogao_EN	Tibetan.DG	0.018465	0.001917	9.632	486506
Naxi.DG	Han_Southern	Tibetan.DG	0.012897	0.001339	9.633	843327
Banlashan_MN	Wanggou_MN	Tibetan.DG	0.0167	0.001733	9.635	504447
Han.DG	Xibo.DG	Tibetan.DG	0.015068	0.001564	9.637	725759
Erdaojingzi_LN	Luoheguxiang_LBIA	Tibetan.DG	0.017603	0.001825	9.643	467122
Longtoushan_BA	Pingliangtai_LN	Tibetan.DG	0.016078	0.001666	9.648	343371
Shimao_LN	Xitoucun_LN	Tibetan.DG	0.017389	0.001802	9.649	305793
Tujia.DG	Luoheguxiang_LBIA	Tibetan.DG	0.016409	0.0017	9.65	604560
Dai_Xishaungbanna	Xiaowu_MN	Tibetan.DG	0.015424	0.001598	9.651	823946
Daur.DG	Han_Southern	Tibetan.DG	0.014604	0.001513	9.656	840595
Daur.DG	Han_Beijing	Tibetan.DG	0.01441	0.001492	9.657	847964
Mongola.DG	Ami.DG	Tibetan.DG	0.016417	0.001699	9.664	707931
Hezhen.DG	Banlashan_MN	Tibetan.DG	0.016965	0.001756	9.664	669836
Yi.DG	Xitoucun_LN	Tibetan.DG	0.016745	0.001732	9.667	327379
Daur.DG	Hezhen.DG	Tibetan.DG	0.017685	0.001828	9.675	681547
Banlashan_MN	Erdaojingzi_LN	Tibetan.DG	0.017626	0.001821	9.678	507311
Jiaozuoniecun_LBIA	Xiaowu_MN	Tibetan.DG	0.019297	0.001994	9.678	538592
Dai.DG	Longtoushan_BA	Tibetan.DG	0.014897	0.001539	9.682	391190
Han.DG	Xiaogao_EN	Tibetan.DG	0.017089	0.001763	9.692	550416
Hezhen.DG	Luoheguxiang_LBIA	Tibetan.DG	0.01599	0.00165	9.693	606285
Daur.DG	Wuqi_EN	Tibetan.DG	0.024458	0.002523	9.694	110944
Xiaogao_EN	Yumin_EN	Tibetan.DG	0.022803	0.002352	9.696	400601
Haminmangha_MN	Mogushan_Xianbei_IA	Tibetan.DG	0.027682	0.002854	9.699	89878
Liangdao2_EN	She.DG	Tibetan.DG	0.019466	0.002005	9.709	502913
Xitoucun_LN	Boshan_EN	Tibetan.DG	0.020903	0.002153	9.71	285268
Taiwan_Gongguan	Erdaojingzi_LN	Tibetan.DG	0.020192	0.002076	9.725	325810
Haojiatai_LN	Xiaojingshan_EN	Tibetan.DG	0.019081	0.001959	9.738	234302
Pingliangtai_LN	Bianbian_EN	Tibetan.DG	0.018958	0.001946	9.742	385800
Uyghur.DG	Xitoucun_LN	Tibetan.DG	0.01577	0.001619	9.744	371683
Miao.DG	Liangdao1_EN	Tibetan.DG	0.019808	0.002033	9.745	212157
She.DG	Erdaojingzi_LN	Tibetan.DG	0.016714	0.001715	9.747	546773
Wadian_LN	Xiaojingshan_EN	Tibetan.DG	0.017323	0.001775	9.762	305516
Miao.DG	Haojiatai_LN	Tibetan.DG	0.016412	0.00168	9.767	475386
Dacaozi_IA	Erdaojingzi_LN	Tibetan.DG	0.016787	0.001717	9.774	500943
Xibo.DG	Xitoucun_LN	Tibetan.DG	0.01707	0.001745	9.783	329410
Dai.DG	Xiaojingshan_EN	Tibetan.DG	0.015635	0.001598	9.785	357044
Xibo.DG	Pingliangtai_LN	Tibetan.DG	0.015018	0.001533	9.798	689980
Erdaojingzi_LN	Shimao_LN	Tibetan.DG	0.017398	0.001776	9.799	509334
Dai.DG	Mongola.DG	Tibetan.DG	0.014841	0.001513	9.81	755299
Taiwan_Hanben	Shimao_LN	Tibetan.DG	0.014968	0.001523	9.825	752608
Liangdao2_EN	Miao.DG	Tibetan.DG	0.019264	0.001958	9.841	504847
Atayal.DG	Xiaojingshan_EN	Tibetan.DG	0.018956	0.001924	9.855	307561
Mongola.DG	Oroqen.DG	Tibetan.DG	0.016127	0.001636	9.857	709803
Ami.DG	Dacaozi_IA	Tibetan.DG	0.016517	0.001676	9.858	648742
Taiwan_Gongguan	Jiaozuoniecun_LBIA	Tibetan.DG	0.019977	0.002026	9.86	344681
Atayal.DG	Erdaojingzi_LN	Tibetan.DG	0.01962	0.00199	9.861	517538
Mongola.DG	Hezhen.DG	Tibetan.DG	0.016078	0.001627	9.884	709643
Wadian_LN	Xiaogao_EN	Tibetan.DG	0.019586	0.001981	9.886	487357
Han.DG	Dacaozi_IA	Tibetan.DG	0.015473	0.001565	9.888	674228
Longtoushan_BA	Xiaogao_EN	Tibetan.DG	0.019997	0.002021	9.893	268815
Ami.DG	Xiaojingshan_EN	Tibetan.DG	0.017313	0.001749	9.9	324918
Shimao_LN	Xiaojingshan_EN	Tibetan.DG	0.017658	0.001783	9.902	304169
Taiwan_Hanben	Hezhen.DG	Tibetan.DG	0.014706	0.001485	9.903	775443
Hezhen.DG	Dai_Xishaungbanna	Tibetan.DG	0.014262	0.00144	9.905	845790
Erdaojingzi_LN	Xiaogao_EN	Tibetan.DG	0.02031	0.00205	9.91	415049
Xiaogao_EN	Liangdao1_EN	Tibetan.DG	0.02641	0.002661	9.924	182565
Luoheguxiang_LBIA	Wanggou_MN	Tibetan.DG	0.01692	0.001705	9.925	461423
Han_Beijing	Longtoushan_BA	Tibetan.DG	0.014331	0.001441	9.945	453119
Ami.DG	Erdaojingzi_LN	Tibetan.DG	0.017691	0.001777	9.957	547810
She.DG	Haojiatai_LN	Tibetan.DG	0.017007	0.001706	9.969	473950
Dai_Xishaungbanna	Longtoushan_BA	Tibetan.DG	0.014558	0.00146	9.969	449945
Han_Southern	Boshan_EN	Tibetan.DG	0.016432	0.001647	9.976	702396
Dacaozi_IA	Luoheguxiang_LBIA	Tibetan.DG	0.016237	0.001627	9.979	549163
Yi.DG	Han_Southern	Tibetan.DG	0.01431	0.001434	9.98	842510
Tujia.DG	Haojiatai_LN	Tibetan.DG	0.017322	0.001736	9.98	476265
Taiwan_Gongguan	Haojiatai_LN	Tibetan.DG	0.021716	0.002175	9.983	281483
Shimao_LN	Wanggou_MN	Tibetan.DG	0.01667	0.00167	9.983	506295
Han_Southern	Wanggou_MN	Tibetan.DG	0.013931	0.001394	9.994	683014
Han.DG	Xiaojingshan_EN	Tibetan.DG	0.016672	0.001666	10.007	338858
Taiwan_Hanben	Wanggou_MN	Tibetan.DG	0.014738	0.001472	10.011	619732
Hezhen.DG	Han_Southern	Tibetan.DG	0.014189	0.001417	10.012	843522
Ami.DG	Haojiatai_LN	Tibetan.DG	0.01741	0.001739	10.013	474536
Han.DG	Haojiatai_LBIA	Tibetan.DG	0.018198	0.001817	10.016	521377
Wadian_LN	Wanggou_MN	Tibetan.DG	0.016632	0.001661	10.016	505209
Tujia.DG	Tanshishan_LN	Tibetan.DG	0.018862	0.001883	10.019	237282
Erdaojingzi_LN	Wadian_LN	Tibetan.DG	0.017815	0.001777	10.025	509116
Wadian_LN	Xitoucun_LN	Tibetan.DG	0.018356	0.001831	10.027	306703
Mongola.DG	Atayal.DG	Tibetan.DG	0.018316	0.001826	10.029	684265
Ami.DG	Wadian_LN	Tibetan.DG	0.017177	0.001712	10.031	663770
Atayal.DG	Dacaozi_IA	Tibetan.DG	0.018729	0.001867	10.034	616505
Dai.DG	Xibo.DG	Tibetan.DG	0.015156	0.00151	10.038	754759
Miao.DG	Pingliangtai_LN	Tibetan.DG	0.016396	0.001632	10.045	685260
Shimao_LN	Wadian_LN	Tibetan.DG	0.017438	0.001736	10.045	616822
Han.DG	Shimao_LN	Tibetan.DG	0.015963	0.001589	10.046	693567
Dai.DG	Erdaojingzi_LN	Tibetan.DG	0.016003	0.001593	10.048	602137
Erdaojingzi_LN	Jiaozuoniecun_LBIA	Tibetan.DG	0.018445	0.001835	10.054	468377
Han_Beijing	Xiaowu_MN	Tibetan.DG	0.015614	0.001552	10.06	829524
Dai_Xishaungbanna	Xiaogao_EN	Tibetan.DG	0.016374	0.001628	10.061	669432
Taiwan_Gongguan	Pingliangtai_LN	Tibetan.DG	0.019664	0.001953	10.066	391377
Jiaozuoniecun_LBIA	Wanggou_MN	Tibetan.DG	0.016967	0.001685	10.068	464450
Han_Southern	Longtoushan_BA	Tibetan.DG	0.014592	0.001448	10.079	448836
Dai.DG	Naxi.DG	Tibetan.DG	0.014227	0.001407	10.115	761222
Hezhen.DG	Wuqi_EN	Tibetan.DG	0.02336	0.002309	10.115	118800
Han_Beijing	Boshan_EN	Tibetan.DG	0.016647	0.001643	10.133	708714
Hezhen.DG	Han_Beijing	Tibetan.DG	0.014349	0.001415	10.144	850599
Dai_Xishaungbanna	Xiaojingshan_EN	Tibetan.DG	0.015166	0.001494	10.154	409022
Dacaozi_IA	Haojiatai_LN	Tibetan.DG	0.017279	0.001699	10.172	432955
China_Lahu.DG	Liangdao1_EN	Tibetan.DG	0.021603	0.002123	10.177	212705
Atayal.DG	Xiaogao_EN	Tibetan.DG	0.022665	0.002225	10.187	493880
Xibo.DG	Dai_Xishaungbanna	Tibetan.DG	0.014785	0.001451	10.187	846280
Oroqen.DG	Xibo.DG	Tibetan.DG	0.016843	0.001653	10.192	708525
Luoheguxiang_LBIA	Xiaojingshan_EN	Tibetan.DG	0.019238	0.001884	10.209	284086
Erdaojingzi_LN	Wanggou_MN	Tibetan.DG	0.017712	0.001735	10.21	423698
Han_Southern	Xiaowu_MN	Tibetan.DG	0.015925	0.001559	10.213	822077
Dai.DG	Yi.DG	Tibetan.DG	0.015528	0.00152	10.215	750721
Pingliangtai_LN	Boshan_EN	Tibetan.DG	0.019615	0.001919	10.224	534593
Taiwan_Hanben	Xiaowu_MN	Tibetan.DG	0.017226	0.001684	10.227	740098
Liangdao2_EN	Tujia.DG	Tibetan.DG	0.020237	0.001975	10.249	505681
Han_Beijing	Wanggou_MN	Tibetan.DG	0.014262	0.001391	10.251	689088
Longtoushan_BA	Xiaojingshan_EN	Tibetan.DG	0.020943	0.002042	10.256	176689
Dacaozi_IA	Xitoucun_LN	Tibetan.DG	0.018342	0.001787	10.263	301763
Luoheguxiang_LBIA	Shimao_LN	Tibetan.DG	0.018014	0.001755	10.263	559567
Mongola.DG	Han_Beijing	Tibetan.DG	0.014466	0.001406	10.287	851433
Pingliangtai_LN	Xiaowu_MN	Tibetan.DG	0.018505	0.001799	10.288	621401
Naxi.DG	Dai_Xishaungbanna	Tibetan.DG	0.013979	0.001357	10.298	845562
Dai.DG	Dacaozi_IA	Tibetan.DG	0.015521	0.001506	10.305	707597
Han_Southern	Shimao_LN	Tibetan.DG	0.015019	0.001457	10.305	832247
Qihe_EN	Mbuti.DG	Tibetan.DG	0.023722	0.002301	10.308	238563
Taiwan_Hanben	Haojiatai_LBIA	Tibetan.DG	0.017942	0.001739	10.317	578392
She.DG	Luoheguxiang_LBIA	Tibetan.DG	0.017876	0.001731	10.33	601326
Atayal.DG	Jiaozuoniecun_LBIA	Tibetan.DG	0.019717	0.001906	10.342	573456
Xiaojingshan_EN	Yumin_EN	Tibetan.DG	0.021262	0.002055	10.345	275834
Jiaozuoniecun_LBIA	Luoheguxiang_LBIA	Tibetan.DG	0.018304	0.001768	10.355	511634
Qihe_EN	Xiaogao_EN	Tibetan.DG	0.027107	0.002611	10.383	162767
Han.DG	Jiaozuoniecun_LBIA	Tibetan.DG	0.016795	0.001616	10.391	632624
Longtoushan_BA	Xitoucun_LN	Tibetan.DG	0.021033	0.002024	10.391	176618
Taiwan_Hanben	Xibo.DG	Tibetan.DG	0.015698	0.00151	10.395	775960
Pingliangtai_LN	Shimao_LN	Tibetan.DG	0.016803	0.001616	10.396	643912
Mongola.DG	Dai_Xishaungbanna	Tibetan.DG	0.01494	0.001434	10.42	846442
Haojiatai_LN	Wadian_LN	Tibetan.DG	0.018698	0.001793	10.426	439726
Mongola.DG	Han_Southern	Tibetan.DG	0.014757	0.001414	10.433	844247
Dai.DG	Wadian_LN	Tibetan.DG	0.016086	0.001542	10.434	727156
Xibo.DG	Han_Beijing	Tibetan.DG	0.014861	0.00142	10.463	851084
Xibo.DG	Hezhen.DG	Tibetan.DG	0.016882	0.001612	10.476	708380
Liangdao2_EN	Xiaojingshan_EN	Tibetan.DG	0.022082	0.002104	10.493	277258
Haojiatai_LN	Luoheguxiang_LBIA	Tibetan.DG	0.018725	0.001782	10.51	403914
Han_Beijing	Shimao_LN	Tibetan.DG	0.015192	0.001445	10.513	839714
Pingliangtai_LN	Xiaojingshan_EN	Tibetan.DG	0.018006	0.001712	10.519	318211
Taiwan_Hanben	Mongola.DG	Tibetan.DG	0.015613	0.001484	10.52	776810
Xitoucun_LN	Mbuti.DG	Tibetan.DG	0.018782	0.001784	10.529	412417
Ami.DG	Jiaozuoniecun_LBIA	Tibetan.DG	0.018543	0.001761	10.532	606494
Erdaojingzi_LN	Boshan_EN	Tibetan.DG	0.021196	0.002012	10.534	431497
Dai.DG	Jiaozuoniecun_LBIA	Tibetan.DG	0.016552	0.001571	10.539	666634
Xibo.DG	Han_Southern	Tibetan.DG	0.015024	0.001422	10.564	843848
Han.DG	Wadian_LN	Tibetan.DG	0.016633	0.001574	10.568	691037
She.DG	Liangdao1_EN	Tibetan.DG	0.021614	0.002044	10.575	211555
Taiwan_Hanben	Yi.DG	Tibetan.DG	0.016018	0.001514	10.577	773357
Luoheguxiang_LBIA	Wadian_LN	Tibetan.DG	0.01787	0.001688	10.585	558802
Hezhen.DG	Zhalainuoer_EN	Tibetan.DG	0.024096	0.002268	10.624	114578
Dai_Xishaungbanna	Erdaojingzi_LN	Tibetan.DG	0.016319	0.001529	10.673	690565
Han_Southern	Xiaogao_EN	Tibetan.DG	0.017047	0.001594	10.691	667836
Atayal.DG	Luoheguxiang_LBIA	Tibetan.DG	0.020408	0.001908	10.695	569412
Han.DG	Liangdao1_EN	Tibetan.DG	0.02111	0.001974	10.695	221954
Dacaozi_IA	Pingliangtai_LN	Tibetan.DG	0.017036	0.001593	10.695	629557
Yi.DG	Dai_Xishaungbanna	Tibetan.DG	0.015723	0.001469	10.703	844372
She.DG	Pingliangtai_LN	Tibetan.DG	0.017345	0.001619	10.711	683207
Dai_Xishaungbanna	Dacaozi_IA	Tibetan.DG	0.015555	0.001452	10.711	807750
Dai_Xishaungbanna	Wadian_LN	Tibetan.DG	0.015948	0.001484	10.743	831940
Han_Beijing	Dacaozi_IA	Tibetan.DG	0.015319	0.001424	10.757	812926
Erdaojingzi_LN	Xiaojingshan_EN	Tibetan.DG	0.020442	0.001897	10.773	269585
Daur.DG	Oroqen.DG	Tibetan.DG	0.019915	0.001847	10.781	679831
Haojiatai_LN	Wanggou_MN	Tibetan.DG	0.019188	0.001772	10.828	369848
Han.DG	Haojiatai_LN	Tibetan.DG	0.01798	0.001658	10.845	496077
Han.DG	China_Lahu.DG	Tibetan.DG	0.017464	0.001608	10.86	722784
Han_Southern	Xiaojingshan_EN	Tibetan.DG	0.016037	0.001475	10.873	407973
Pingliangtai_LN	Xiaogao_EN	Tibetan.DG	0.020551	0.00189	10.875	510446
Han_Southern	Dacaozi_IA	Tibetan.DG	0.015667	0.00144	10.877	805792
Han_Beijing	Xiaojingshan_EN	Tibetan.DG	0.015901	0.00146	10.89	411731
Pingliangtai_LN	Wadian_LN	Tibetan.DG	0.018151	0.001666	10.892	642804
Dai_Xishaungbanna	Jiaozuoniecun_LBIA	Tibetan.DG	0.016238	0.001489	10.908	764021
Jiaozuoniecun_LBIA	Xitoucun_LN	Tibetan.DG	0.020822	0.001905	10.931	284472
Oroqen.DG	Zhalainuoer_EN	Tibetan.DG	0.025974	0.002376	10.933	114212
Liangdao2_EN	Han_Beijing	Tibetan.DG	0.017799	0.001628	10.934	645666
Han_Beijing	Jiaozuoniecun_LBIA	Tibetan.DG	0.016008	0.001463	10.945	769020
Erdaojingzi_LN	Haojiatai_LN	Tibetan.DG	0.021224	0.001938	10.952	374964
Tujia.DG	Pingliangtai_LN	Tibetan.DG	0.017351	0.001582	10.964	686057
Miao.DG	Tanshishan_LN	Tibetan.DG	0.02027	0.001843	10.997	236793
China_Lahu.DG	Taiwan_Gongguan	Tibetan.DG	0.022573	0.002053	10.998	402826
Han_Beijing	Erdaojingzi_LN	Tibetan.DG	0.016419	0.001492	11.004	695391
Haminmangha_MN	Yumin_EN	Tibetan.DG	0.026995	0.002448	11.026	261959
Haojiatai_LN	Jiaozuoniecun_LBIA	Tibetan.DG	0.019943	0.001807	11.036	406197
She.DG	China_Lahu.DG	Tibetan.DG	0.018212	0.001646	11.065	702819
Liangdao2_EN	China_Lahu.DG	Tibetan.DG	0.022355	0.002019	11.072	505951
Luoheguxiang_LBIA	Xitoucun_LN	Tibetan.DG	0.020908	0.001888	11.074	284968
Han_Beijing	Wadian_LN	Tibetan.DG	0.016144	0.001456	11.084	837403
Han_Beijing	Xiaogao_EN	Tibetan.DG	0.017548	0.001583	11.084	673827
China_Lahu.DG	Tanshishan_LN	Tibetan.DG	0.022492	0.002029	11.088	237341
Erdaojingzi_LN	Xitoucun_LN	Tibetan.DG	0.020302	0.001824	11.128	269040
Taiwan_Hanben	Bianbian_EN	Tibetan.DG	0.021257	0.001909	11.135	468560
Han_Beijing	Liangdao1_EN	Tibetan.DG	0.018564	0.001666	11.142	272125
Jiaozuoniecun_LBIA	Pingliangtai_LN	Tibetan.DG	0.018057	0.00162	11.144	587357
Taiwan_Hanben	Boshan_EN	Tibetan.DG	0.019964	0.001785	11.185	644802
Taiwan_Hanben	Longtoushan_BA	Tibetan.DG	0.017461	0.001558	11.208	409655
Tanshishan_LN	Xiaogao_EN	Tibetan.DG	0.026114	0.002329	11.211	205693
Dai.DG	Haojiatai_LN	Tibetan.DG	0.017805	0.001588	11.215	523253
Luoheguxiang_LBIA	Pingliangtai_LN	Tibetan.DG	0.018523	0.001649	11.234	584040
Han_Southern	Wadian_LN	Tibetan.DG	0.016471	0.001465	11.246	829973
Miao.DG	Taiwan_Gongguan	Tibetan.DG	0.022592	0.002007	11.254	401695
Tujia.DG	China_Lahu.DG	Tibetan.DG	0.018607	0.001651	11.269	704222
Han.DG	Erdaojingzi_LN	Tibetan.DG	0.018182	0.001612	11.28	571519
China_Lahu.DG	Han_Beijing	Tibetan.DG	0.016445	0.001455	11.302	850141
Tujia.DG	Miao.DG	Tibetan.DG	0.01928	0.001705	11.306	701176
Han_Southern	Jiaozuoniecun_LBIA	Tibetan.DG	0.016784	0.001479	11.348	762186
Pingliangtai_LN	Wanggou_MN	Tibetan.DG	0.018055	0.001591	11.349	527451
Miao.DG	China_Lahu.DG	Tibetan.DG	0.019236	0.001694	11.353	702984
Atayal.DG	Pingliangtai_LN	Tibetan.DG	0.020805	0.001831	11.362	654566
Erdaojingzi_LN	Pingliangtai_LN	Tibetan.DG	0.018808	0.001653	11.379	531854
Han_Southern	Erdaojingzi_LN	Tibetan.DG	0.017069	0.001499	11.389	689025
Han_Beijing	Tanshishan_LN	Tibetan.DG	0.018367	0.001612	11.391	301771
Banlashan_MN	Xiaojingshan_EN	Tibetan.DG	0.022078	0.001937	11.4	302951
Han_Southern	Qihe_EN	Tibetan.DG	0.020222	0.001764	11.463	236277
Han_Beijing	Haojiatai_LN	Tibetan.DG	0.017022	0.001483	11.478	606204
Banlashan_MN	Xiaogao_EN	Tibetan.DG	0.025106	0.002184	11.497	483294
Taiwan_Hanben	Dacaozi_IA	Tibetan.DG	0.017614	0.001532	11.5	731764
Haojiatai_LN	Pingliangtai_LN	Tibetan.DG	0.019271	0.001673	11.519	460115
Han.DG	Tanshishan_LN	Tibetan.DG	0.020886	0.001811	11.531	246903
She.DG	Tanshishan_LN	Tibetan.DG	0.022569	0.001955	11.544	236069
Xitoucun_LN	Bianbian_EN	Tibetan.DG	0.025617	0.002215	11.566	240489
She.DG	Tujia.DG	Tibetan.DG	0.020004	0.001728	11.58	699883
Xiaojingshan_EN	Liangdao1_EN	Tibetan.DG	0.026503	0.002287	11.59	145213
Dai_Xishaungbanna	Haojiatai_LN	Tibetan.DG	0.017642	0.001507	11.703	602100
Dai.DG	Luoheguxiang_LBIA	Tibetan.DG	0.017808	0.00152	11.715	661702
She.DG	Miao.DG	Tibetan.DG	0.020329	0.001734	11.725	699080
Haojiatai_LN	Xitoucun_LN	Tibetan.DG	0.02322	0.001975	11.758	234875
Liangdao2_EN	Han.DG	Tibetan.DG	0.02143	0.001822	11.762	527195
Ami.DG	Luoheguxiang_LBIA	Tibetan.DG	0.020072	0.001701	11.8	602373
Taiwan_Hanben	Wadian_LN	Tibetan.DG	0.018553	0.001568	11.832	751446
Han.DG	Luoheguxiang_LBIA	Tibetan.DG	0.018943	0.0016	11.838	628044
Taiwan_Hanben	Jiaozuoniecun_LBIA	Tibetan.DG	0.018536	0.001565	11.842	690824
Han_Southern	Haojiatai_LN	Tibetan.DG	0.017769	0.001493	11.902	600781
Hezhen.DG	Mogushan_Xianbei_IA	Tibetan.DG	0.024007	0.002011	11.936	166818
Ami.DG	Pingliangtai_LN	Tibetan.DG	0.019812	0.001658	11.951	684529
Han.DG	Miao.DG	Tibetan.DG	0.018745	0.001567	11.966	720604
Dai.DG	Pingliangtai_LN	Tibetan.DG	0.018224	0.001517	12.016	740614
Tujia.DG	Taiwan_Gongguan	Tibetan.DG	0.024174	0.00201	12.024	402631
Han.DG	Pingliangtai_LN	Tibetan.DG	0.018406	0.001529	12.038	707693
She.DG	Taiwan_Gongguan	Tibetan.DG	0.024711	0.002052	12.04	400346
Taiwan_Gongguan	Qihe_EN	Tibetan.DG	0.033363	0.00276	12.087	142540
Han.DG	Taiwan_Gongguan	Tibetan.DG	0.023177	0.001909	12.14	420023
Miao.DG	Han_Beijing	Tibetan.DG	0.017424	0.001432	12.166	849543
Tujia.DG	Han_Beijing	Tibetan.DG	0.017714	0.001446	12.254	849536
Han_Beijing	Luoheguxiang_LBIA	Tibetan.DG	0.017693	0.001441	12.276	763532
Dai_Xishaungbanna	Luoheguxiang_LBIA	Tibetan.DG	0.017994	0.001465	12.281	758478
Tanshishan_LN	Xiaojingshan_EN	Tibetan.DG	0.026525	0.002148	12.348	164193
Taiwan_Hanben	Erdaojingzi_LN	Tibetan.DG	0.020017	0.001618	12.371	628930
Han_Beijing	Taiwan_Gongguan	Tibetan.DG	0.020916	0.00169	12.376	515772
Oroqen.DG	Wuqi_EN	Tibetan.DG	0.02951	0.002381	12.395	118505
She.DG	Han.DG	Tibetan.DG	0.019693	0.001586	12.416	719183
Qihe_EN	Xiaojingshan_EN	Tibetan.DG	0.028774	0.002308	12.468	137095
Tujia.DG	Han.DG	Tibetan.DG	0.019586	0.001569	12.486	721589
Han_Beijing	Pingliangtai_LN	Tibetan.DG	0.017429	0.001388	12.556	845139
She.DG	Han_Beijing	Tibetan.DG	0.018445	0.001467	12.573	849270
Han_Southern	Luoheguxiang_LBIA	Tibetan.DG	0.018296	0.001452	12.597	756654
Dai_Xishaungbanna	Pingliangtai_LN	Tibetan.DG	0.01813	0.001427	12.705	839892
Pingliangtai_LN	Xitoucun_LN	Tibetan.DG	0.021782	0.001706	12.771	319303
Dai.DG	Qihe_EN	Tibetan.DG	0.025201	0.001971	12.786	205445
Han_Southern	Liangdao1_EN	Tibetan.DG	0.02172	0.001696	12.804	269605
Ami.DG	Miao.DG	Tibetan.DG	0.022684	0.00177	12.818	700571
Atayal.DG	Qihe_EN	Tibetan.DG	0.032547	0.002536	12.832	174843
Boshan_EN	Bianbian_EN	Tibetan.DG	0.033523	0.002612	12.833	337840
Taiwan_Hanben	Luoheguxiang_LBIA	Tibetan.DG	0.019865	0.001545	12.859	686779
China_Lahu.DG	Han_Southern	Tibetan.DG	0.019037	0.001478	12.882	842495
Taiwan_Hanben	Xiaogao_EN	Tibetan.DG	0.022092	0.001711	12.912	615518
Atayal.DG	China_Lahu.DG	Tibetan.DG	0.025355	0.001959	12.942	678228
Liangdao2_EN	Han_Southern	Tibetan.DG	0.021391	0.001646	12.993	639811
Taiwan_Hanben	Haojiatai_LN	Tibetan.DG	0.020875	0.001605	13.002	546553
Han_Southern	Pingliangtai_LN	Tibetan.DG	0.018196	0.001398	13.013	837716
Miao.DG	Xitoucun_LN	Tibetan.DG	0.022745	0.001747	13.018	326413
Atayal.DG	Miao.DG	Tibetan.DG	0.024763	0.001885	13.138	676118
Taiwan_Gongguan	Liangdao1_EN	Tibetan.DG	0.038034	0.002868	13.259	149858
China_Lahu.DG	Xitoucun_LN	Tibetan.DG	0.023345	0.00176	13.264	327305
Ami.DG	Qihe_EN	Tibetan.DG	0.030032	0.00226	13.291	185587
Tujia.DG	Atayal.DG	Tibetan.DG	0.025086	0.001878	13.361	677249
Tujia.DG	Han_Southern	Tibetan.DG	0.019666	0.001468	13.396	841913
Ami.DG	China_Lahu.DG	Tibetan.DG	0.024006	0.00179	13.412	702497
Ami.DG	Tujia.DG	Tibetan.DG	0.023801	0.001771	13.436	700880
Miao.DG	Han_Southern	Tibetan.DG	0.01959	0.001456	13.453	841854
Atayal.DG	Liangdao1_EN	Tibetan.DG	0.034792	0.002572	13.527	198766
Oroqen.DG	Hezhen.DG	Tibetan.DG	0.023644	0.001745	13.551	704717
She.DG	Xitoucun_LN	Tibetan.DG	0.024188	0.001784	13.558	325682
Tujia.DG	Xitoucun_LN	Tibetan.DG	0.023795	0.001753	13.572	327150
She.DG	Atayal.DG	Tibetan.DG	0.026609	0.001956	13.607	674388
Han.DG	Han_Beijing	Tibetan.DG	0.01901	0.001394	13.638	850133
Atayal.DG	Han.DG	Tibetan.DG	0.025006	0.001831	13.661	701534
Xiaogao_EN	Bianbian_EN	Tibetan.DG	0.035438	0.002593	13.668	334834
Taiwan_Hanben	Pingliangtai_LN	Tibetan.DG	0.020564	0.001495	13.757	762790
Oroqen.DG	Mogushan_Xianbei_IA	Tibetan.DG	0.02818	0.002045	13.781	166402
Han.DG	Xitoucun_LN	Tibetan.DG	0.023558	0.001709	13.785	339810
Han_Southern	Tanshishan_LN	Tibetan.DG	0.022754	0.00165	13.79	299030
Xitoucun_LN	Xiaogao_EN	Tibetan.DG	0.029357	0.002121	13.838	283223
Dai.DG	Tujia.DG	Tibetan.DG	0.021894	0.001574	13.914	749540
Dai.DG	Liangdao1_EN	Tibetan.DG	0.026529	0.001897	13.982	234226
Dai_Xishaungbanna	Qihe_EN	Tibetan.DG	0.025756	0.001836	14.026	236670
Qihe_EN	Liangdao1_EN	Tibetan.DG	0.041684	0.00297	14.037	90952
She.DG	Han_Southern	Tibetan.DG	0.020784	0.001479	14.057	841508
Ami.DG	Han.DG	Tibetan.DG	0.023757	0.001684	14.108	719625
Ami.DG	Han_Beijing	Tibetan.DG	0.021236	0.001502	14.134	849519
Ami.DG	She.DG	Tibetan.DG	0.025394	0.001792	14.174	698429
Atayal.DG	Han_Beijing	Tibetan.DG	0.022706	0.001582	14.355	847620
Taiwan_Hanben	Tujia.DG	Tibetan.DG	0.022644	0.001577	14.361	771616
Han_Southern	Taiwan_Gongguan	Tibetan.DG	0.024734	0.001714	14.434	511003
Dai.DG	Han_Beijing	Tibetan.DG	0.019806	0.001369	14.469	852143
Taiwan_Hanben	Xiaojingshan_EN	Tibetan.DG	0.022783	0.001573	14.487	381713
Han_Beijing	Xitoucun_LN	Tibetan.DG	0.021684	0.001496	14.49	411589
Dai.DG	Miao.DG	Tibetan.DG	0.022558	0.001549	14.564	748654
Xiaogao_EN	Boshan_EN	Tibetan.DG	0.03547	0.002421	14.649	434802
Taiwan_Hanben	Miao.DG	Tibetan.DG	0.022971	0.001564	14.689	770903
Liangdao2_EN	Dai.DG	Tibetan.DG	0.026958	0.001835	14.692	556659
Tujia.DG	Dai_Xishaungbanna	Tibetan.DG	0.021934	0.001493	14.692	843999
Xiaojingshan_EN	Bianbian_EN	Tibetan.DG	0.034897	0.002367	14.74	247001
Dai.DG	She.DG	Tibetan.DG	0.02334	0.001581	14.766	747268
Han.DG	Han_Southern	Tibetan.DG	0.020926	0.001407	14.869	842508
Taiwan_Hanben	China_Lahu.DG	Tibetan.DG	0.023705	0.001592	14.893	772253
Liangdao2_EN	Taiwan_Gongguan	Tibetan.DG	0.0391	0.00262	14.923	324433
Taiwan_Hanben	Han_Beijing	Tibetan.DG	0.020817	0.001387	15.013	862185
Dai.DG	Han.DG	Tibetan.DG	0.022667	0.001497	15.14	759295
Liangdao2_EN	Qihe_EN	Tibetan.DG	0.043015	0.00283	15.199	158980
Miao.DG	Dai_Xishaungbanna	Tibetan.DG	0.022456	0.001477	15.202	843889
Taiwan_Hanben	She.DG	Tibetan.DG	0.024204	0.001591	15.209	769908
Dai.DG	Tanshishan_LN	Tibetan.DG	0.028097	0.001845	15.228	260275
Dai_Xishaungbanna	Liangdao1_EN	Tibetan.DG	0.027084	0.001778	15.235	270121
She.DG	Dai_Xishaungbanna	Tibetan.DG	0.022998	0.001503	15.3	843628
Xiaojingshan_EN	Boshan_EN	Tibetan.DG	0.032445	0.00212	15.303	285772
Han_Southern	Han_Beijing	Tibetan.DG	0.020264	0.001324	15.308	866222
Dai_Xishaungbanna	Han_Beijing	Tibetan.DG	0.020531	0.001336	15.365	869951
Taiwan_Hanben	Han.DG	Tibetan.DG	0.023272	0.001514	15.376	779857
Dai.DG	China_Lahu.DG	Tibetan.DG	0.025017	0.001619	15.45	749410
Liangdao2_EN	Dai_Xishaungbanna	Tibetan.DG	0.026893	0.001726	15.579	641150
Liangdao2_EN	Atayal.DG	Tibetan.DG	0.036568	0.002342	15.616	472552
Tanshishan_LN	Liangdao1_EN	Tibetan.DG	0.042842	0.00273	15.691	104392
Ami.DG	Liangdao1_EN	Tibetan.DG	0.034936	0.002226	15.693	211206
Han.DG	Dai_Xishaungbanna	Tibetan.DG	0.022571	0.001429	15.792	844650
Tanshishan_LN	Qihe_EN	Tibetan.DG	0.042482	0.00269	15.792	100767
Dai.DG	Taiwan_Gongguan	Tibetan.DG	0.029749	0.001875	15.864	443816
China_Lahu.DG	Dai_Xishaungbanna	Tibetan.DG	0.024352	0.001525	15.966	844049
Dai_Xishaungbanna	Tanshishan_LN	Tibetan.DG	0.027604	0.001715	16.091	299563
Liangdao2_EN	Tanshishan_LN	Tibetan.DG	0.038777	0.002402	16.142	198782
Atayal.DG	Han_Southern	Tibetan.DG	0.026498	0.001626	16.295	839906
Liangdao2_EN	Ami.DG	Tibetan.DG	0.03526	0.002152	16.384	502453
Ami.DG	Han_Southern	Tibetan.DG	0.02523	0.00153	16.495	841735
Taiwan_Gongguan	Tanshishan_LN	Tibetan.DG	0.042101	0.002544	16.55	175399
Dai_Xishaungbanna	Taiwan_Gongguan	Tibetan.DG	0.029489	0.001781	16.554	512206
Xitoucun_LN	Xiaojingshan_EN	Tibetan.DG	0.032129	0.001929	16.659	220225
Dai.DG	Han_Southern	Tibetan.DG	0.023298	0.001396	16.692	844307
Han_Southern	Xitoucun_LN	Tibetan.DG	0.025528	0.001526	16.723	407914
Atayal.DG	Tanshishan_LN	Tibetan.DG	0.039179	0.002289	17.119	222030
Atayal.DG	Taiwan_Gongguan	Tibetan.DG	0.044001	0.002538	17.336	375594
Dai.DG	Atayal.DG	Tibetan.DG	0.031505	0.0018	17.503	735746
Taiwan_Hanben	Han_Southern	Tibetan.DG	0.024784	0.001413	17.545	854954
Han_Southern	Dai_Xishaungbanna	Tibetan.DG	0.024041	0.001359	17.691	862920
Ami.DG	Tanshishan_LN	Tibetan.DG	0.037068	0.002067	17.932	235657
Dai.DG	Ami.DG	Tibetan.DG	0.029951	0.001646	18.2	747509
Taiwan_Gongguan	Xitoucun_LN	Tibetan.DG	0.042933	0.002355	18.23	239821
Dai.DG	Xitoucun_LN	Tibetan.DG	0.030716	0.001671	18.386	356678
Taiwan_Hanben	Qihe_EN	Tibetan.DG	0.036058	0.001934	18.647	220726
Xiaogao_EN	Xiaojingshan_EN	Tibetan.DG	0.038961	0.002075	18.781	284484
Atayal.DG	Dai_Xishaungbanna	Tibetan.DG	0.031505	0.001674	18.824	841733
Atayal.DG	Xitoucun_LN	Tibetan.DG	0.040291	0.002135	18.867	307755
Ami.DG	Taiwan_Gongguan	Tibetan.DG	0.042995	0.002269	18.948	399683
Dai_Xishaungbanna	Xitoucun_LN	Tibetan.DG	0.030323	0.001577	19.233	408589
Ami.DG	Dai_Xishaungbanna	Tibetan.DG	0.030546	0.001586	19.257	843565
Ami.DG	Xitoucun_LN	Tibetan.DG	0.037281	0.00192	19.414	324555
Taiwan_Hanben	Dai.DG	Tibetan.DG	0.029798	0.001505	19.794	792692
Liangdao2_EN	Xitoucun_LN	Tibetan.DG	0.04315	0.00217	19.885	275072
Xitoucun_LN	Liangdao1_EN	Tibetan.DG	0.048519	0.002437	19.906	143508
Liangdao2_EN	Liangdao1_EN	Tibetan.DG	0.056324	0.002809	20.051	179644
Xitoucun_LN	Qihe_EN	Tibetan.DG	0.049194	0.002453	20.056	134494
Taiwan_Hanben	Dai_Xishaungbanna	Tibetan.DG	0.029897	0.001451	20.611	856642
Taiwan_Hanben	Liangdao1_EN	Tibetan.DG	0.040782	0.001942	21.005	250721
Dai.DG	Dai_Xishaungbanna	Tibetan.DG	0.030633	0.001441	21.263	845249
Liangdao2_EN	Taiwan_Hanben	Tibetan.DG	0.039132	0.001839	21.282	589120
Ami.DG	Atayal.DG	Tibetan.DG	0.046653	0.002114	22.072	670787
Xitoucun_LN	Tanshishan_LN	Tibetan.DG	0.052191	0.002348	22.227	162809
Taiwan_Hanben	Tanshishan_LN	Tibetan.DG	0.043004	0.001848	23.274	278549
Uyghur.DG	Mbuti.DG	Tibetan.DG	0.041966	0.001798	23.342	905697
Taiwan_Hanben	Taiwan_Gongguan	Tibetan.DG	0.046089	0.001948	23.661	473944
Taiwan_Hanben	Ami.DG	Tibetan.DG	0.043514	0.001744	24.951	765641
Taiwan_Hanben	Atayal.DG	Tibetan.DG	0.045456	0.001799	25.274	756190
Taiwan_Hanben	Xitoucun_LN	Tibetan.DG	0.044941	0.001678	26.785	379565

## Sheet: Table S10
Table S10. Pairwise Fst genetic distance between East Asian Highlander Sherpa, Tibetan and other 40 reference populations
Populations	Group	Sherpa.DG	Tibetan.DG	Taiwan_Hanben	Wuzhuangguoliang	Longtoushan_BA	Banlashan_MN	Dacaozi_IA	Erdaojingzi_LN	Haojiatai_LN	Jiaozuoniecun_LBIA	Luoheguxiang_LBIA	Lajia_LN	Mogushan_Xianbei_IA	Miaozigou_MN	Pingliangtai_LN	Shimao_LN	Wadian_LN	Wanggou_MN	Xitoucun_LN	Tanshishan_LN	Xiaojingshan_EN	Dai.DG	Naxi.DG	Mbuti.DG	Mongola.DG	Oroqen.DG	Ami.DG	Uyghur.DG	She.DG	Yi.DG	Tujia.DG	Tu.DG	Han.DG	Miao.DG	Xibo.DG	Hezhen.DG	China_Lahu.DG	Mebrak_2125BP	Samdzong_1500BP	Han_Southern	Dai_Xishaungbanna	Han_Beijing
Sherpa.DG	Modern	0	0.0172795	-0.0340048	0.138327	0.214496	0.150247	0.0705069	0.158796	0.180578	0.137291	0.135171	0.0475067	0.257817	0.241063	0.023632	0.0870482	0.0942018	0.138099	0.191095	0.240566	0.173101	0.0450871	0.0289457	0.2459	0.0295663	0.0495769	0.0691754	-0.0150991	0.0443544	0.0272313	0.0378215	0.0195279	0.0321931	0.0410485	0.0321666	0.039646	0.0577475	0.244949	-0.0162022	-0.0963547	-0.0848635	-0.101024
Tibetan.DG	Modern	0.0172795	0	-0.0475027	0.1131	0.185329	0.127804	0.0503185	0.135465	0.156247	0.110176	0.111459	0.0267708	0.224576	0.21173	0.00663842	0.0665783	0.0743565	0.114483	0.167932	0.207137	0.150376	0.0321595	0.0142685	0.231832	0.00894851	0.0282775	0.051692	-0.0306491	0.0229859	0.00977191	0.0146597	0.00355718	0.018435	0.0209266	0.0107689	0.0196469	0.0369798	0.21091	-0.0348281	-0.110258	-0.0982961	-0.114729
Taiwan_Hanben	Ancient	-0.0340048	-0.0475027	0	0.0549644	0.0480054	0.0711419	0.0431684	0.0478877	0.0431646	0.0455401	0.0450786	0.0650471	0.0667514	0.0527295	0.0530031	0.0510196	0.0458121	0.0550082	0.0325524	0.0290114	0.05961	-0.00232737	-0.0197616	0.231599	-0.0656365	-0.0407718	-0.0906026	0.0575383	-0.0820894	-0.0687129	-0.0774187	-0.0649274	-0.0312288	-0.0738416	-0.0652487	-0.0548404	-0.0592424	0.0743986	0.0638858	0.0264833	0.0249849	0.0308096
Wuzhuangguoliang	Ancient	0.138327	0.1131	0.0549644	0	0.0284953	0.0689023	0.0111734	0.0186461	0.0245901	0.0204622	0.0184514	0.047568	0.0447833	0.0274204	0.0380335	0.00916617	0.0143828	0.0231004	0.0568748	0.0728351	0.0685858	0.152827	0.138759	0.329167	0.113097	0.132196	0.161781	0.0637473	0.127357	0.117357	0.121316	0.110005	0.135294	0.126545	0.115259	0.126625	0.145448	0.0568279	0.027433	0.0177576	0.0295256	0.0131745
Longtoushan_BA	Ancient	0.214496	0.185329	0.0480054	0.0284953	0	0.075939	-0.00189124	0.00100918	-0.000771213	0.00339646	0.000811012	0.0459092	0.0117381	-0.00811792	0.0355388	-0.00018431	-0.00245311	0.00941267	0.0351506	0.0399385	0.0553194	0.202335	0.203374	0.36341	0.180135	0.199372	0.232026	0.0716271	0.20013	0.190906	0.18926	0.176116	0.194565	0.198361	0.181526	0.19261	0.21919	0.0218413	0.0266931	0.0111827	0.0215442	0.00687801
Banlashan_MN	Ancient	0.150247	0.127804	0.0711419	0.0689023	0.075939	0	0.0426505	0.0612796	0.0688349	0.0600956	0.0570244	0.0666258	0.093904	0.0878336	0.0581992	0.0443125	0.0432674	0.0605283	0.108792	0.111879	0.0912053	0.174576	0.157054	0.342035	0.120298	0.137709	0.170248	0.0791645	0.131159	0.129425	0.132899	0.119952	0.15406	0.141777	0.123114	0.127732	0.158517	0.111758	0.0511685	0.033092	0.0447662	0.0285023
Dacaozi_IA	Ancient	0.0705069	0.0503185	0.0431684	0.0111734	-0.00189124	0.0426505	0	0.00265401	-0.000860472	0.000871906	0.00149778	0.0304422	0.0232641	-0.00161898	0.0248901	0.0012583	0.000742952	0.00934689	0.0377157	0.0314924	0.0388496	0.115698	0.0899425	0.30309	0.0420142	0.0639761	0.0816734	0.0531457	0.045162	0.0452716	0.044297	0.0408776	0.0864245	0.0528317	0.0429298	0.0536361	0.0713096	0.0188921	0.0249517	0.00930466	0.0191206	0.00581532
Erdaojingzi_LN	Ancient	0.158796	0.135465	0.0478877	0.0186461	0.00100918	0.0612796	0.00265401	0	-0.00297574	-0.000283082	0.0043296	0.0404114	0.0200789	-0.00405303	0.0323801	0.00134819	0.00129724	0.00756228	0.0364062	0.0307776	0.0446999	0.172032	0.160947	0.340816	0.128826	0.149439	0.173279	0.068432	0.136436	0.131393	0.132119	0.123812	0.152572	0.141297	0.128272	0.142624	0.164846	0.0242607	0.0299748	0.0134614	0.0248769	0.010316
Haojiatai_LN	Ancient	0.180578	0.156247	0.0431646	0.0245901	-0.000771213	0.0688349	-0.000860472	-0.00297574	0	-0.00431225	0.00101268	0.0425793	0.038124	0.00306987	0.0318602	-0.000390341	-0.00338806	0.00359748	0.0345482	0.0300894	0.0553734	0.182126	0.177279	0.351939	0.150867	0.174027	0.197745	0.071658	0.160003	0.156056	0.152034	0.148858	0.16923	0.163705	0.152702	0.166831	0.182075	0.0232715	0.026749	0.00839987	0.0189477	0.00547758
Jiaozuoniecun_LBIA	Ancient	0.137291	0.110176	0.0455401	0.0204622	0.00339646	0.0600956	0.000871906	-0.000283082	-0.00431225	0	-0.000850777	0.0395355	0.0266483	-0.00368113	0.0286912	0.0030943	0.0022684	0.00605944	0.0353741	0.0287451	0.0450955	0.15569	0.142636	0.332316	0.103059	0.128309	0.145295	0.0662573	0.109937	0.106263	0.107263	0.102554	0.134803	0.114808	0.103119	0.117481	0.135452	0.0270164	0.0284165	0.00965939	0.0205778	0.00685398
Luoheguxiang_LBIA	Ancient	0.135171	0.111459	0.0450786	0.0184514	0.000811012	0.0570244	0.00149778	0.0043296	0.00101268	-0.000850777	0	0.0415541	0.0260007	-0.00768639	0.0297559	0.000539044	0.00128236	0.00802868	0.0336079	0.0249454	0.0433425	0.155289	0.141805	0.331606	0.103806	0.126691	0.143618	0.0654479	0.107467	0.106934	0.106282	0.0999272	0.132698	0.116751	0.103513	0.113581	0.136258	0.0231288	0.0258075	0.00851153	0.0190307	0.00540362
Lajia_LN	Ancient	0.0475067	0.0267708	0.0650471	0.047568	0.0459092	0.0666258	0.0304422	0.0404114	0.0425793	0.0395355	0.0415541	0	0.0563491	0.0459261	0.0476913	0.0296303	0.0348286	0.0415961	0.082007	0.0826927	0.067095	0.105381	0.0710711	0.293171	0.0266417	0.0433131	0.0659272	0.0656312	0.0289355	0.0233132	0.02999	0.0230452	0.0719056	0.0325081	0.0253042	0.032123	0.0543965	0.0625117	0.0417775	0.0286836	0.0392685	0.0237985
Mogushan_Xianbei_IA	Ancient	0.257817	0.224576	0.0667514	0.0447833	0.0117381	0.093904	0.0232641	0.0200789	0.038124	0.0266483	0.0260007	0.0563491	0	0.0295062	0.0534595	0.0198624	0.0180857	0.0324014	0.0728833	0.0753468	0.0954738	0.234065	0.23574	0.378424	0.217728	0.223125	0.278297	0.0769234	0.247958	0.230304	0.230609	0.214357	0.229245	0.244989	0.218383	0.221263	0.264807	0.0612417	0.0365808	0.0281555	0.0394547	0.0223565
Miaozigou_MN	Ancient	0.241063	0.21173	0.0527295	0.0274204	-0.00811792	0.0878336	-0.00161898	-0.00405303	0.00306987	-0.00368113	-0.00768639	0.0459261	0.0295062	0	0.0335444	-0.013554	-0.00542476	0.0025029	0.044257	0.0255293	0.0762634	0.223033	0.223032	0.37758	0.208267	0.231609	0.266473	0.076152	0.235227	0.218253	0.221361	0.202591	0.217537	0.231623	0.21598	0.226921	0.2512	0.011952	0.0235391	0.0120859	0.0239757	0.00607675
Pingliangtai_LN	Ancient	0.023632	0.00663842	0.0530031	0.0380335	0.0355388	0.0581992	0.0248901	0.0323801	0.0318602	0.0286912	0.0297559	0.0476913	0.0534595	0.0335444	0	0.0286176	0.0274601	0.0329301	0.0625623	0.0597143	0.061086	0.0798141	0.047955	0.279381	-0.00381805	0.017962	0.0247988	0.0611449	-0.00789969	-0.00359813	-0.00698535	-0.00494008	0.0419695	0.00102646	-0.00594938	0.00440248	0.0199522	0.0603757	0.045219	0.0215149	0.0306209	0.0192715
Shimao_LN	Ancient	0.0870482	0.0665783	0.0510196	0.00916617	-0.00018431	0.0443125	0.0012583	0.00134819	-0.000390341	0.0030943	0.000539044	0.0296303	0.0198624	-0.013554	0.0286176	0	-0.000258408	0.00586475	0.0408075	0.0397116	0.035929	0.134679	0.106449	0.313742	0.0592232	0.0786999	0.104973	0.0596338	0.0628535	0.0605231	0.0637312	0.058355	0.102244	0.0719699	0.0596166	0.0701597	0.0915799	0.0231884	0.0256014	0.0128177	0.0249136	0.00828147
Wadian_LN	Ancient	0.0942018	0.0743565	0.0458121	0.0143828	-0.00245311	0.0432674	0.000742952	0.00129724	-0.00338806	0.0022684	0.00128236	0.0348286	0.0180857	-0.00542476	0.0274601	-0.000258408	0	0.00522521	0.0374962	0.03265	0.0373077	0.135914	0.113344	0.317229	0.0663307	0.0896007	0.107607	0.0619869	0.0688677	0.0689472	0.0701616	0.0627691	0.107495	0.0803387	0.0672812	0.0789599	0.0988899	0.0194077	0.0269018	0.0110821	0.0218131	0.00751063
Wanggou_MN	Ancient	0.138099	0.114483	0.0550082	0.0231004	0.00941267	0.0605283	0.00934689	0.00756228	0.00359748	0.00605944	0.00802868	0.0415961	0.0324014	0.0025029	0.0329301	0.00586475	0.00522521	0	0.0497481	0.0461421	0.0534853	0.161969	0.14529	0.332857	0.109531	0.133405	0.156752	0.0703221	0.119431	0.115167	0.116005	0.106994	0.139795	0.1262	0.113808	0.122596	0.142998	0.0327283	0.0309485	0.0175945	0.0293916	0.0126082
Xitoucun_LN	Ancient	0.191095	0.167932	0.0325524	0.0568748	0.0351506	0.108792	0.0377157	0.0364062	0.0345482	0.0353741	0.0336079	0.082007	0.0728833	0.044257	0.0625623	0.0408075	0.0374962	0.0497481	0	0.00446194	0.0622331	0.178045	0.184943	0.343291	0.155949	0.181221	0.172195	0.0876603	0.156057	0.159653	0.151601	0.153249	0.172384	0.162207	0.156808	0.172066	0.178324	0.0655017	0.0579836	0.0303198	0.0310153	0.0334701
Tanshishan_LN	Ancient	0.240566	0.207137	0.0290114	0.0728351	0.0399385	0.111879	0.0314924	0.0307776	0.0300894	0.0287451	0.0249454	0.0826927	0.0753468	0.0255293	0.0597143	0.0397116	0.03265	0.0461421	0.00446194	0	0.0696822	0.206023	0.219869	0.362943	0.20036	0.228186	0.222132	0.0913555	0.206245	0.205561	0.204007	0.198417	0.208335	0.210608	0.203283	0.219914	0.225656	0.0624344	0.0535888	0.0267813	0.0279466	0.0307356
Xiaojingshan_EN	Ancient	0.173101	0.150376	0.05961	0.0685858	0.0553194	0.0912053	0.0388496	0.0446999	0.0553734	0.0450955	0.0433425	0.067095	0.0954738	0.0762634	0.061086	0.035929	0.0373077	0.0534853	0.0622331	0.0696822	0	0.183133	0.174215	0.344014	0.141861	0.160885	0.186098	0.0845486	0.152955	0.149707	0.149965	0.140855	0.166189	0.157781	0.141599	0.151713	0.177543	0.100367	0.0535702	0.0343054	0.0455039	0.0302995
Dai.DG	Modern	0.0450871	0.0321595	-0.00232737	0.152827	0.202335	0.174576	0.115698	0.172032	0.182126	0.15569	0.155289	0.105381	0.234065	0.223033	0.0798141	0.134679	0.135914	0.161969	0.178045	0.206023	0.183133	0	0.0168521	0.240676	0.0183922	0.0414978	0.0250658	0.0330342	0.0122369	0.0163269	0.00941373	0.0176961	0.00786367	0.0119112	0.0189599	0.0276144	0.0216785	0.234537	0.078713	-0.0468244	-0.053078	-0.0428423
Naxi.DG	Modern	0.0289457	0.0142685	-0.0197616	0.138759	0.203374	0.157054	0.0899425	0.160947	0.177279	0.142636	0.141805	0.0710711	0.23574	0.223032	0.047955	0.106449	0.113344	0.14529	0.184943	0.219869	0.174215	0.0168521	0	0.237452	0.0120293	0.0320147	0.0413362	0.00579971	0.0186058	0.00832773	0.0121779	0.00694884	0.00694375	0.017458	0.0121998	0.0217084	0.0298024	0.233646	0.0320918	-0.0802806	-0.0718664	-0.083023
Mbuti.DG	Modern	0.2459	0.231832	0.231599	0.329167	0.36341	0.342035	0.30309	0.340816	0.351939	0.332316	0.331606	0.293171	0.378424	0.37758	0.279381	0.313742	0.317229	0.332857	0.343291	0.362943	0.344014	0.240676	0.237452	0	0.23225	0.244634	0.255954	0.187208	0.244282	0.236817	0.239506	0.226603	0.239419	0.242136	0.231668	0.238195	0.245917	0.379073	0.262628	0.204636	0.203899	0.20326
Mongola.DG	Modern	0.0295663	0.00894851	-0.0656365	0.113097	0.180135	0.120298	0.0420142	0.128826	0.150867	0.103059	0.103806	0.0266417	0.217728	0.208267	-0.00381805	0.0592232	0.0663307	0.109531	0.155949	0.20036	0.141861	0.0183922	0.0120293	0.23225	0	0.0132695	0.0367424	-0.0390483	0.0113989	0.0060656	0.00448374	0.00140949	0.00492499	0.0137046	-0.00239741	0.00479724	0.0292025	0.224489	-0.019968	-0.129032	-0.11711	-0.132847
Oroqen.DG	Modern	0.0495769	0.0282775	-0.0407718	0.132196	0.199372	0.137709	0.0639761	0.149439	0.174027	0.128309	0.126691	0.0433131	0.223125	0.231609	0.017962	0.0786999	0.0896007	0.133405	0.181221	0.228186	0.160885	0.0414978	0.0320147	0.244634	0.0132695	0	0.0616127	-0.0269348	0.0366113	0.0244481	0.028135	0.0207767	0.0259359	0.0344234	0.0137429	0.00913202	0.0508727	0.249246	0.000224754	-0.102859	-0.0903873	-0.107736
Ami.DG	Modern	0.0691754	0.051692	-0.0906026	0.161781	0.232026	0.170248	0.0816734	0.173279	0.197745	0.145295	0.143618	0.0659272	0.278297	0.266473	0.0247988	0.104973	0.107607	0.156752	0.172195	0.222132	0.186098	0.0250658	0.0413362	0.255954	0.0367424	0.0616127	0	-0.00598259	0.0346733	0.0382025	0.0284813	0.035015	0.0266708	0.0369628	0.0393197	0.0495648	0.0508859	0.278907	0.018385	-0.11262	-0.113731	-0.107174
Uyghur.DG	Modern	-0.0150991	-0.0306491	0.0575383	0.0637473	0.0716271	0.0791645	0.0531457	0.068432	0.071658	0.0662573	0.0654479	0.0656312	0.0769234	0.076152	0.0611449	0.0596338	0.0619869	0.0703221	0.0876603	0.0913555	0.0845486	0.0330342	0.00579971	0.187208	-0.0390483	-0.0269348	-0.00598259	0	-0.0312494	-0.033002	-0.0297434	-0.0410931	0.00612961	-0.0238503	-0.0396746	-0.0308617	-0.0146377	0.0878619	0.0512346	0.0291803	0.0336669	0.0265891
She.DG	Modern	0.0443544	0.0229859	-0.0820894	0.127357	0.20013	0.131159	0.045162	0.136436	0.160003	0.109937	0.107467	0.0289355	0.247958	0.235227	-0.00789969	0.0628535	0.0688677	0.119431	0.156057	0.206245	0.152955	0.0122369	0.0186058	0.244282	0.0113989	0.0366113	0.0346733	-0.0312494	0	0.0132516	0.00595817	0.0116131	0.007141	0.0112281	0.0145556	0.0244038	0.0339132	0.245526	-0.0181578	-0.140523	-0.133498	-0.139064
Yi.DG	Modern	0.0272313	0.00977191	-0.0687129	0.117357	0.190906	0.129425	0.0452716	0.131393	0.156056	0.106263	0.106934	0.0233132	0.230304	0.218253	-0.00359813	0.0605231	0.0689472	0.115167	0.159653	0.205561	0.149707	0.0163269	0.00832773	0.236817	0.0060656	0.0244481	0.0382025	-0.033002	0.0132516	0	0.00667859	0.00110559	0.0053737	0.0111597	0.00614528	0.0147754	0.026582	0.228372	-0.0228596	-0.130145	-0.121308	-0.132725
Tujia.DG	Modern	0.0378215	0.0146597	-0.0774187	0.121316	0.18926	0.132899	0.044297	0.132119	0.152034	0.107263	0.106282	0.02999	0.230609	0.221361	-0.00698535	0.0637312	0.0701616	0.116005	0.151601	0.204007	0.149965	0.00941373	0.0121779	0.239506	0.00448374	0.028135	0.0284813	-0.0297434	0.00595817	0.00667859	0	0.00318039	0.000732737	0.00548993	0.00593394	0.0177199	0.0237387	0.230392	-0.0150512	-0.136314	-0.129572	-0.135831
Tu.DG	Modern	0.0195279	0.00355718	-0.0649274	0.110005	0.176116	0.119952	0.0408776	0.123812	0.148858	0.102554	0.0999272	0.0230452	0.214357	0.202591	-0.00494008	0.058355	0.0627691	0.106994	0.153249	0.198417	0.140855	0.0176961	0.00694884	0.226603	0.00140949	0.0207767	0.035015	-0.0410931	0.0116131	0.00110559	0.00318039	0	0.00420881	0.00697575	0.000755679	0.0102076	0.0244072	0.214448	-0.0243654	-0.127648	-0.117474	-0.131181
Han.DG	Modern	0.0321931	0.018435	-0.0312288	0.135294	0.194565	0.15406	0.0864245	0.152572	0.16923	0.134803	0.132698	0.0719056	0.229245	0.217537	0.0419695	0.102244	0.107495	0.139795	0.172384	0.208335	0.166189	0.00786367	0.00694375	0.239419	0.00492499	0.0259359	0.0266708	0.00612961	0.007141	0.0053737	0.000732737	0.00420881	0	0.00717135	0.00608019	0.0156503	0.0251201	0.231234	0.038074	-0.0876743	-0.0804838	-0.0871285
Miao.DG	Modern	0.0410485	0.0209266	-0.0738416	0.126545	0.198361	0.141777	0.0528317	0.141297	0.163705	0.114808	0.116751	0.0325081	0.244989	0.231623	0.00102646	0.0719699	0.0803387	0.1262	0.162207	0.210608	0.157781	0.0119112	0.017458	0.242136	0.0137046	0.0344234	0.0369628	-0.0238503	0.0112281	0.0111597	0.00548993	0.00697575	0.00717135	0	0.0150656	0.0236799	0.0285592	0.241796	-0.00998596	-0.132056	-0.126886	-0.131034
Xibo.DG	Modern	0.0321666	0.0107689	-0.0652487	0.115259	0.181526	0.123114	0.0429298	0.128272	0.152702	0.103119	0.103513	0.0253042	0.218383	0.21598	-0.00594938	0.0596166	0.0672812	0.113808	0.156808	0.203283	0.141599	0.0189599	0.0121998	0.231668	-0.00239741	0.0137429	0.0393197	-0.0396746	0.0145556	0.00614528	0.00593394	0.000755679	0.00608019	0.0150656	0	0.00497752	0.0323849	0.227646	-0.0169998	-0.128902	-0.115906	-0.13305
Hezhen.DG	Modern	0.039646	0.0196469	-0.0548404	0.126625	0.19261	0.127732	0.0536361	0.142624	0.166831	0.117481	0.113581	0.032123	0.221263	0.226921	0.00440248	0.0701597	0.0789599	0.122596	0.172066	0.219914	0.151713	0.0276144	0.0217084	0.238195	0.00479724	0.00913202	0.0495648	-0.0308617	0.0244038	0.0147754	0.0177199	0.0102076	0.0156503	0.0236799	0.00497752	0	0.0388183	0.237466	-0.0106438	-0.117841	-0.105874	-0.12276
China_Lahu.DG	Modern	0.0577475	0.0369798	-0.0592424	0.145448	0.21919	0.158517	0.0713096	0.164846	0.182075	0.135452	0.136258	0.0543965	0.264807	0.2512	0.0199522	0.0915799	0.0988899	0.142998	0.178324	0.225656	0.177543	0.0216785	0.0298024	0.245917	0.0292025	0.0508727	0.0508859	-0.0146377	0.0339132	0.026582	0.0237387	0.0244072	0.0251201	0.0285592	0.0323849	0.0388183	0	0.260645	0.0053298	-0.112842	-0.113948	-0.11086
Mebrak_2125BP	Ancient	0.244949	0.21091	0.0743986	0.0568279	0.0218413	0.111758	0.0188921	0.0242607	0.0232715	0.0270164	0.0231288	0.0625117	0.0612417	0.011952	0.0603757	0.0231884	0.0194077	0.0327283	0.0655017	0.0624344	0.100367	0.234537	0.233646	0.379073	0.224489	0.249246	0.278907	0.0878619	0.245526	0.228372	0.230392	0.214448	0.231234	0.241796	0.227646	0.237466	0.260645	0	0.00971754	0.0357373	0.0452312	0.0311217
Samdzong_1500BP	Ancient	-0.0162022	-0.0348281	0.0638858	0.027433	0.0266931	0.0511685	0.0249517	0.0299748	0.026749	0.0284165	0.0258075	0.0417775	0.0365808	0.0235391	0.045219	0.0256014	0.0269018	0.0309485	0.0579836	0.0535888	0.0535702	0.078713	0.0320918	0.262628	-0.019968	0.000224754	0.018385	0.0512346	-0.0181578	-0.0228596	-0.0150512	-0.0243654	0.038074	-0.00998596	-0.0169998	-0.0106438	0.0053298	0.00971754	0	0.0319874	0.0402697	0.0282908
Han_Southern	Modern	-0.0963547	-0.110258	0.0264833	0.0177576	0.0111827	0.033092	0.00930466	0.0134614	0.00839987	0.00965939	0.00851153	0.0286836	0.0281555	0.0120859	0.0215149	0.0128177	0.0110821	0.0175945	0.0303198	0.0267813	0.0343054	-0.0468244	-0.0802806	0.204636	-0.129032	-0.102859	-0.11262	0.0291803	-0.140523	-0.130145	-0.136314	-0.127648	-0.0876743	-0.132056	-0.128902	-0.117841	-0.112842	0.0357373	0.0319874	0	0.00535004	0.00127585
Dai_Xishaungbanna	Modern	-0.0848635	-0.0982961	0.0249849	0.0295256	0.0215442	0.0447662	0.0191206	0.0248769	0.0189477	0.0205778	0.0190307	0.0392685	0.0394547	0.0239757	0.0306209	0.0249136	0.0218131	0.0293916	0.0310153	0.0279466	0.0455039	-0.053078	-0.0718664	0.203899	-0.11711	-0.0903873	-0.113731	0.0336669	-0.133498	-0.121308	-0.129572	-0.117474	-0.0804838	-0.126886	-0.115906	-0.105874	-0.113948	0.0452312	0.0402697	0.00535004	0	0.0092047
Han_Beijing	Modern	-0.101024	-0.114729	0.0308096	0.0131745	0.00687801	0.0285023	0.00581532	0.010316	0.00547758	0.00685398	0.00540362	0.0237985	0.0223565	0.00607675	0.0192715	0.00828147	0.00751063	0.0126082	0.0334701	0.0307356	0.0302995	-0.0428423	-0.083023	0.20326	-0.132847	-0.107736	-0.107174	0.0265891	-0.139064	-0.132725	-0.135831	-0.131181	-0.0871285	-0.131034	-0.13305	-0.12276	-0.11086	0.0311217	0.0282908	0.00127585	0.0092047	0

[truncated: 5 more sheets: Table S11, Table S12, Table S13, Table S14, Table S15]
